# Supplementary material for: Colloidal gelation with non-sticky particles
Source: Nat Commun. 2023 May 15;14:2773. doi: 10.1038/s41467-023-38461-1 (PMC10185553; doi:10.1038/s41467-023-38461-1)
Supplement: Supplementary file 3 — Source data [file 41467_2023_38461_MOESM3_ESM.zip]

Archive with 10 entries (10 files):
- Figure1.xlsx
- __MACOSX/._Figure1.xlsx
- Figure2.xlsx
- __MACOSX/._Figure2.xlsx
- Figure3.xlsx
- __MACOSX/._Figure3.xlsx
- Figure4.xlsx
- __MACOSX/._Figure4.xlsx
- Figure5.xlsx
- __MACOSX/._Figure5.xlsx
