# Supplementary material for: Colloidal gelation with non-sticky particles
Source: Nat Commun. 2023 May 15;14:2773. doi: 10.1038/s41467-023-38461-1 (PMC10185553; doi:10.1038/s41467-023-38461-1)
Supplement: Supplementary file 3 — Source data [file 41467_2023_38461_MOESM3_ESM.zip › Figure1.xlsx]

## Sheet: Figure 1c
Figure 1c
		phi	tg	error bar of tg
	Attractive gel	0.05	1078.29	193.43
		0.07	450.717	56.0338
		0.1	78.4252	6.34805
		0.15	22.5252	1.83995
		0.2	8.30019	0.541089
		0.25	3.71754	0.0649277
		0.3	1.87299	0
		0.4	0.513544	0.0091032
		0.5	0.123573	0.00449768
		phi	tg	error bar of tg
	Adhesive gel	0.03	21.9954	1.53551
		0.04	9.50262	0.460211
		0.05	5.79326	0.210674
		0.06	4.24729	0.157676
		0.07	2.77518	0.18089
		0.08	2.2208	0.0717875
		0.1	1.46657	0.0259965
		0.13	0.898293	0.0174049
		0.15	0.693054	0.00142416
		0.2	0.376688	0.0136263
		0.25	0.212816	0.00805015
		0.3	0.126754	0.00449768

## Sheet: Figure 1d
Figure 1d
			0tB		1tB		10tB		100tB		1000tB
		qd	Sq	error bar of Sq	Sq	error bar of Sq	Sq	error bar of Sq	Sq	error bar of Sq	Sq	error bar of Sq
	Attractive gel	0.125664	0.633717	0.143222	0.640848	0.137804	0.865893	0.151333	2.58969	0.277445	7.44445	1.53553
		0.251327	0.655713	0.202092	0.690787	0.209572	1.08555	0.253907	4.04701	0.864254	9.19736	0.892817
		0.376991	0.442999	0.0392712	0.49704	0.0461983	1.23775	0.075543	8.1276	1.15712	16.7078	0.670745
		0.502655	0.490907	0.0137926	0.600889	0.0377173	1.93526	0.15114	9.18816	0.534703	15.3677	1.20346
		0.628319	0.49592	0.0131833	0.625328	0.0353607	2.57195	0.122128	10.5796	0.661638	14.9851	0.713708
		0.753982	0.538662	0.0291339	0.728814	0.0432904	3.67313	0.214886	11.4279	0.483924	13.5964	0.688315
		0.879646	0.485661	0.00774525	0.726938	0.03684	4.40798	0.185822	11.5929	0.551865	11.7473	0.42838
		1.00531	0.510888	0.0132989	0.789822	0.0139215	4.6943	0.14426	9.91107	0.196305	9.01101	0.186847
		1.13097	0.518267	0.0128395	0.859537	0.0368211	5.05915	0.076135	7.79105	0.159977	7.11334	0.16172
		1.25664	0.51969	0.00962492	0.954429	0.0168562	5.29298	0.0612153	6.21825	0.139731	5.67331	0.090964
		1.3823	0.514889	0.012002	0.979955	0.00644552	4.98268	0.088721	4.8658	0.131845	4.57238	0.101
		1.50796	0.515362	0.0144069	1.06235	0.00991438	4.47165	0.0598059	4.1123	0.100151	3.80292	0.0963601
		1.63363	0.540723	0.0136633	1.121	0.039566	4.08991	0.0235688	3.38476	0.103527	3.24381	0.0376141
		1.75929	0.559481	0.00540845	1.1639	0.0140771	3.36346	0.0244545	2.88691	0.0625574	2.78495	0.0612136
		1.88496	0.56011	0.0133922	1.1872	0.0258441	2.88231	0.0268825	2.40094	0.0650008	2.37277	0.0284241
		2.01062	0.582565	0.00747672	1.21713	0.00981491	2.36209	0.0497248	2.0183	0.0108831	2.02134	0.0588815
		2.13628	0.593532	0.00459443	1.20722	0.00946091	1.99633	0.0178304	1.74059	0.0263919	1.74986	0.018707
		2.26195	0.61227	0.00695143	1.17473	0.00191123	1.72582	0.0494606	1.54572	0.0241018	1.49702	0.0182566
		2.38761	0.620758	0.0214847	1.17395	0.025854	1.48563	0.0058338	1.3052	0.0346679	1.2753	0.0116886
		2.51327	0.640372	0.0105392	1.15143	0.00143975	1.28295	0.0139451	1.14666	0.00787774	1.10235	0.0223473
		2.63894	0.661489	0.00914397	1.09724	0.0237591	1.15933	0.00863893	0.982794	0.0117658	0.945883	0.0108808
		2.7646	0.673884	0.00448619	1.0848	0.017366	0.994965	0.00261582	0.87385	0.0043647	0.853599	0.00567214
		2.89027	0.701113	0.0135596	1.03378	0.0166693	0.845014	0.0155232	0.750731	0.00327863	0.738061	0.0142974
		3.01593	0.714308	0.00942704	0.995942	0.0141319	0.751697	0.0191596	0.651146	0.00211058	0.638484	0.00874075
		3.14159	0.729805	0.0011124	0.938038	0.00479416	0.672484	0.0109723	0.570023	0.00835863	0.55149	0.00141525
		3.26726	0.761826	0.00804433	0.918551	0.00720101	0.594182	0.00692613	0.493118	0.013552	0.488992	0.00708738
		3.39292	0.782534	0.00365727	0.884603	0.013392	0.528664	0.00547473	0.428503	0.00665707	0.426706	0.00369111
		3.51858	0.799247	0.00935776	0.845969	0.00211794	0.471719	0.00500745	0.381926	0.00403226	0.377115	0.00743432
		3.64425	0.826274	0.0142055	0.803847	0.0126577	0.432969	0.00800488	0.338687	0.00583862	0.331194	0.0028925
		3.76991	0.860405	0.00723906	0.779467	0.0100182	0.393404	0.0059083	0.300712	0.00279346	0.296543	0.00282719
		3.89557	0.872135	0.00541758	0.765641	0.00734045	0.358975	0.00237076	0.276962	0.00116741	0.275222	0.00396847
		4.02124	0.895395	0.00898375	0.750796	0.00688044	0.336202	0.00426685	0.25863	0.00139381	0.25287	0.0023946
		4.1469	0.922868	0.0192976	0.743533	0.00662796	0.317653	0.0011445	0.243787	0.000664796	0.234499	0.00125626
		4.27257	0.945379	0.0194699	0.724596	0.00388752	0.308162	0.00193762	0.234081	0.00283891	0.227596	0.000835276
		4.39823	0.966911	0.00596294	0.708342	0.00150523	0.2994	0.00171464	0.229666	0.00129513	0.223868	0.00215377
		4.52389	0.985412	0.0120047	0.715041	0.000711738	0.301708	0.00350836	0.228567	0.00244433	0.223453	0.0022224
		4.64956	1.00713	0.0128176	0.714855	0.00263303	0.303043	0.00103628	0.233625	0.0018282	0.229171	0.00119593
		4.77522	1.01212	0.00732636	0.72096	0.00995439	0.309352	0.00221275	0.24323	0.0021918	0.237767	0.00127739
		4.90088	1.02702	0.00821795	0.72531	0.00936105	0.327628	0.0023271	0.257217	0.00176762	0.25164	0.00189845
		5.02655	1.03758	0.00614155	0.729851	0.00458893	0.344397	0.00123414	0.276769	0.00122543	0.268891	0.00124306
		5.15221	1.05187	0.00726341	0.747448	0.00474225	0.370215	0.00184808	0.296072	0.00325182	0.287241	0.00149855
		5.27788	1.05324	0.00560938	0.766387	0.0069669	0.394799	0.00191611	0.321004	0.00168456	0.314755	0.00026712
		5.40354	1.06629	0.00571469	0.776017	0.00348538	0.430537	0.00308346	0.352282	0.00407528	0.34559	0.00354582
		5.5292	1.06786	0.00969716	0.803865	0.00825106	0.463526	0.00514875	0.389502	0.00371729	0.380899	0.000653095
		5.65487	1.0758	0.00709071	0.82574	0.00613594	0.508274	0.00211799	0.436327	0.00478114	0.422094	0.00422428
		5.78053	1.0691	0.010287	0.852123	0.00179271	0.560873	0.00197153	0.477316	0.00621835	0.469861	0.0017803
		5.90619	1.07333	0.00988962	0.877023	0.00399979	0.615254	0.00692358	0.53273	0.00215854	0.526755	0.00209277
		6.03186	1.07329	0.00935805	0.900305	0.00619846	0.668741	0.00328677	0.590459	0.00102166	0.583085	0.00560105
		6.15752	1.07257	0.00877008	0.937627	0.00749534	0.724027	0.0063316	0.664415	0.00429179	0.657328	0.00580724
		6.28319	1.07274	0.00560843	0.973563	0.0015082	0.807401	0.00749937	0.741524	0.00262514	0.732293	0.00635843
		6.40885	1.06285	0.00737999	0.986363	0.0061652	0.883216	0.0085415	0.827266	0.00171406	0.819122	0.00653756
		6.53451	1.05648	0.00825407	1.03075	0.00447433	0.955978	0.00751552	0.907753	0.008036	0.904338	0.00275225
		6.66018	1.04841	0.00553934	1.05249	0.00281089	1.0269	0.00623319	0.995729	0.0142425	0.998852	0.00207998
		6.78584	1.03952	0.00170797	1.08289	0.00580285	1.11195	0.0108338	1.09587	0.00514722	1.08658	0.00743696
		6.9115	1.03386	0.00933227	1.11068	0.0022644	1.1871	0.00321985	1.18861	0.0108882	1.20696	0.00966475
		7.03717	1.0353	0.00622209	1.12458	0.00860289	1.273	0.00761501	1.29111	0.0083532	1.30278	0.0109162
		7.16283	1.02036	0.0147528	1.1551	0.00204569	1.34041	0.00673131	1.38022	0.0172022	1.38598	0.000632718
		7.28849	1.01983	0.00577183	1.1626	0.0125653	1.42047	0.00160551	1.48319	0.0188873	1.48009	0.00749281
		7.41416	1.01275	0.00652374	1.16328	0.010925	1.46253	0.0111475	1.55836	0.0112402	1.55396	0.0076423
		7.53982	1.00274	0.00712811	1.17829	0.00968756	1.51216	0.0244138	1.60871	0.0142345	1.63003	0.0111395
		7.66549	1.01518	0.0137691	1.18138	0.00681971	1.53759	0.00968072	1.63932	0.0122928	1.66651	0.0076349
		7.79115	0.994163	0.0101658	1.1848	0.0123044	1.53695	0.0165206	1.69346	0.0111488	1.69708	0.0166715
		7.91681	0.987173	0.00487904	1.19769	0.00781599	1.53987	0.0152551	1.69264	0.0189448	1.71238	0.0190668
		8.04248	0.983816	0.00907064	1.17349	0.0114726	1.54047	0.00885424	1.67303	0.0130343	1.69925	0.00968204
		8.16814	0.981723	0.00461695	1.17607	0.00958087	1.50892	0.00729911	1.67695	0.00696933	1.66275	0.0141475
		8.2938	0.975516	0.00637086	1.15561	0.0181889	1.49821	0.0108324	1.61473	0.0100747	1.63149	0.0170707
		8.41947	0.984806	0.0183526	1.14212	0.0124033	1.4593	0.00963142	1.55065	0.00967888	1.57718	0.0185782
		8.54513	0.973371	0.00611014	1.11348	0.0166599	1.40373	0.00415284	1.49203	0.0117818	1.51169	0.0125209
		8.6708	0.981091	0.00739929	1.09964	0.00367238	1.34463	0.0250071	1.41712	0.00329991	1.45056	0.0258363
		8.79646	0.975791	0.00656137	1.09164	0.0272436	1.32912	0.0208525	1.36161	0.0279911	1.36082	0.0138866
			0tB		1tB		10tB		100tB		1000tB
		qd	Sq	error bar of Sq	Sq	error bar of Sq	Sq	error bar of Sq	Sq	error bar of Sq	Sq	error bar of Sq
	Adhesive gel	0.125664	0.93179	0.168213	0.862118	0.0489117	1.04784	0.0259286	1.66789	0.297816	7.28136	1.28364
		0.251327	0.840717	0.112909	0.93231	0.113046	1.49302	0.24236	3.63585	0.50908	14.2039	1.6977
		0.376991	0.764249	0.0704728	1.0609	0.115155	2.41081	0.347951	5.16316	0.634708	15.2253	1.00226
		0.502655	0.67858	0.0874984	1.16441	0.0388977	2.71581	0.327292	5.56465	0.431724	12.677	0.977926
		0.628319	0.692627	0.0554952	1.46774	0.0577131	3.28146	0.348429	5.37877	0.0854647	8.57134	0.260265
		0.753982	0.73299	0.0176599	1.65045	0.0451556	3.46341	0.269159	5.0713	0.179312	6.88881	0.513577
		0.879646	0.714351	0.0170127	1.71191	0.0778254	3.10302	0.118911	4.06573	0.0406315	5.04131	0.0995955
		1.00531	0.728361	0.0507229	1.90916	0.0406339	3.15906	0.31101	3.63953	0.104863	4.13898	0.231506
		1.13097	0.713104	0.00578817	1.80157	0.00481967	2.83351	0.0632566	3.19951	0.0732007	3.23449	0.0496602
		1.25664	0.707595	0.0232016	1.8629	0.110651	2.5341	0.118541	2.59562	0.0731393	2.69636	0.0943494
		1.3823	0.706188	0.0192739	1.7819	0.0526461	2.20486	0.104187	2.33329	0.0146001	2.27305	0.04065
		1.50796	0.712891	0.0238874	1.74238	0.0453384	2.00769	0.0904543	2.07668	0.0314257	1.98333	0.0294336
		1.63363	0.734795	0.0210288	1.68515	0.0390399	1.79336	0.0392217	1.80209	0.0406785	1.73909	0.0275579
		1.75929	0.765777	0.0235335	1.53544	0.0478303	1.66937	0.0164019	1.65052	0.0352236	1.60215	0.0605052
		1.88496	0.761873	0.0128461	1.49694	0.0148215	1.49327	0.0515941	1.43783	0.0318357	1.42378	0.00454072
		2.01062	0.771291	0.0109663	1.39924	0.0238087	1.39109	0.0175728	1.34405	0.0234441	1.28112	0.0129395
		2.13628	0.792265	0.0112153	1.31533	0.027509	1.27947	0.00767939	1.26647	0.0331599	1.16493	0.0131492
		2.26195	0.793417	0.00639606	1.23134	0.0343402	1.19223	0.0335672	1.13045	0.00211783	1.0723	0.0193636
		2.38761	0.790868	0.00767982	1.15669	0.0158763	1.1295	0.00203621	1.09376	0.0250082	0.990236	0.01529
		2.51327	0.813051	0.021031	1.1219	0.0188812	1.03834	0.0113096	1.00033	0.0172563	0.95717	0.0217031
		2.63894	0.822183	0.0139889	1.05735	0.00394424	0.970008	0.00915133	0.938196	0.0193112	0.886551	0.00637632
		2.7646	0.853179	0.014001	0.994036	0.0196867	0.936923	0.00694974	0.898985	0.0120227	0.84087	0.0144309
		2.89027	0.85588	0.00327111	0.952546	0.00574892	0.889209	0.00177502	0.862597	0.0136843	0.807131	0.00308945
		3.01593	0.859173	0.0170105	0.904935	0.0153958	0.865104	0.01593	0.82024	0.0107603	0.773334	0.0194576
		3.14159	0.864219	0.0070812	0.871777	0.0121772	0.81954	0.00884215	0.781909	0.0146302	0.742099	0.00391455
		3.26726	0.889568	0.0322573	0.858499	0.0152485	0.791155	0.00472267	0.759526	0.0066518	0.718511	0.00780447
		3.39292	0.902236	0.0187089	0.840843	0.0134593	0.780265	0.0121076	0.746914	0.0179402	0.698601	0.00523488
		3.51858	0.925149	0.0046128	0.797292	0.0115582	0.759208	0.0087166	0.713719	0.0132363	0.683068	0.002955
		3.64425	0.925725	0.00403238	0.783321	0.00625073	0.742786	0.0118167	0.715795	0.00151871	0.675873	0.00301591
		3.76991	0.948833	0.0129559	0.771706	0.00326014	0.716852	0.00877591	0.706911	0.0102554	0.664749	0.0046913
		3.89557	0.945616	0.0135754	0.764864	0.00742171	0.714565	0.00958862	0.689033	0.0049786	0.65116	0.0118494
		4.02124	0.966995	0.00805911	0.768133	0.00367147	0.700486	0.0104871	0.689911	0.00627947	0.650847	0.00389169
		4.1469	0.971085	0.0153924	0.762552	0.00700003	0.698506	0.00698815	0.684273	0.00616183	0.642742	0.00478998
		4.27257	0.995533	0.00601852	0.760438	0.00901102	0.707875	0.00407114	0.681226	0.00266509	0.659523	0.00395841
		4.39823	0.980154	0.00799225	0.754289	0.0131135	0.706876	0.00314216	0.686843	0.00456617	0.656954	0.00576986
		4.52389	1.00989	0.0263524	0.748082	0.00696919	0.708971	0.00501375	0.693424	0.00198678	0.652796	0.00371986
		4.64956	1.01029	0.00156871	0.7628	0.00657415	0.718371	0.00537516	0.690302	0.00196721	0.66537	0.00606626
		4.77522	1.00887	0.0103701	0.773817	0.00838853	0.732223	0.00266087	0.706558	0.0114378	0.669703	0.00395078
		4.90088	1.01863	0.00262413	0.777663	0.00257945	0.736706	0.0079197	0.715112	0.00460271	0.690254	0.00347008
		5.02655	1.01317	0.00480334	0.788873	0.0138971	0.753453	0.0119089	0.732204	0.00157859	0.703044	0.00115495
		5.15221	1.03244	0.00422513	0.807172	0.0029664	0.764201	0.00121728	0.749754	0.00459591	0.71767	0.00296349
		5.27788	1.01862	0.00792871	0.807841	0.00596103	0.777454	0.00498247	0.767227	0.00148606	0.747575	0.00235303
		5.40354	1.02765	0.00398547	0.831729	0.00489808	0.797109	0.00615325	0.776199	0.00748036	0.765891	0.00581528
		5.5292	1.02109	0.0112838	0.851381	0.00300346	0.825133	0.00488335	0.805074	0.00336961	0.781909	0.00865182
		5.65487	1.03478	0.00231896	0.86663	0.00373779	0.852092	0.000713046	0.831647	0.00211755	0.822009	0.0033189
		5.78053	1.03742	0.0064463	0.894081	0.00564867	0.869597	0.00758562	0.860204	0.00489779	0.839877	0.00808902
		5.90619	1.02896	0.00492096	0.920447	0.00414015	0.896695	0.00354693	0.890863	0.00799851	0.87565	0.00406918
		6.03186	1.03469	0.00430542	0.936438	0.00794148	0.927008	0.00332283	0.906264	0.00898309	0.904768	0.00692299
		6.15752	1.024	0.00723005	0.96705	0.00341346	0.952251	0.00985999	0.945963	0.00157803	0.940262	0.00571922
		6.28319	1.02893	0.00163515	0.980634	0.00968605	0.979025	0.00476824	0.975515	0.00769332	0.979127	0.00348285
		6.40885	1.02134	0.00925972	1.00885	0.00573328	1.00693	0.00928551	1.00552	0.0037612	1.0143	0.00225005
		6.53451	1.02202	0.00194715	1.0318	0.00606395	1.04132	0.0108978	1.04428	0.00395462	1.04077	0.00866323
		6.66018	1.01957	0.00370775	1.04295	0.0095497	1.0712	0.00437914	1.0768	0.00591007	1.08121	0.00464494
		6.78584	1.01799	0.00919029	1.07472	0.00842178	1.08135	0.00255314	1.09756	0.00338698	1.12616	0.0170304
		6.9115	1.01081	0.00625081	1.09209	0.00388919	1.12236	0.0015065	1.12558	0.00439292	1.14891	0.00233918
		7.03717	1.01468	0.0103434	1.11804	0.00294668	1.1213	0.00702921	1.15884	0.0124614	1.17329	0.00602101
		7.16283	1.01479	0.00500408	1.11409	0.00300213	1.155	0.010326	1.16569	0.00143139	1.19895	0.00708991
		7.28849	1.00402	0.0067391	1.13767	0.00553682	1.16724	0.0032629	1.188	0.0151449	1.20895	0.00524455
		7.41416	1.01964	0.0167418	1.14379	0.00432972	1.17491	0.00944301	1.19979	0.00953055	1.22336	0.00404466
		7.53982	0.997902	0.00201533	1.14147	0.0079	1.17908	0.00716997	1.20394	0.0047263	1.22598	0.0119001
		7.66549	1.00405	0.00642581	1.14567	0.0107408	1.18875	0.00349012	1.20212	0.011378	1.22428	0.00243588
		7.79115	0.988684	0.00704928	1.14648	0.013866	1.17922	0.0130212	1.20105	0.00752731	1.22458	0.0115638
		7.91681	0.991106	0.0079078	1.14199	0.0102656	1.18091	0.0076777	1.18972	0.00262566	1.22159	0.0115764
		8.04248	0.991414	0.00888413	1.1388	0.00818936	1.17568	0.00609639	1.19061	0.0100227	1.19579	0.0131316
		8.16814	0.988393	0.00181737	1.13654	0.0128088	1.15291	0.0168771	1.17294	0.000491648	1.20145	0.0104055
		8.2938	1.00129	0.00636893	1.12917	0.00782128	1.15827	0.00517491	1.1562	0.00684067	1.1693	0.0207383
		8.41947	1.01038	0.00992831	1.10833	0.00502244	1.13729	0.00464795	1.15072	0.0113926	1.15983	0.00843089
		8.54513	0.988281	0.0039399	1.10273	0.0114067	1.12859	0.0208533	1.13298	0.015141	1.13481	0.00582796
		8.6708	0.993929	0.0124246	1.08253	0.0130917	1.12701	0.0117498	1.10835	0.00963892	1.11819	0.00538049
		8.79646	0.996964	0.0168088	1.07303	0.00970614	1.07964	0.00807462	1.10668	0.00382667	1.10925	0.00464099
