# Supplementary material for: Colloidal gelation with non-sticky particles
Source: Nat Commun. 2023 May 15;14:2773. doi: 10.1038/s41467-023-38461-1 (PMC10185553; doi:10.1038/s41467-023-38461-1)
Supplement: Supplementary file 3 — Source data [file 41467_2023_38461_MOESM3_ESM.zip › Figure2.xlsx]

## Sheet: Figure 2b
Figure 2b
	phi_g=0.05	phi_NS	tg	error bar of tg		phi_g=0.07	phi_NS	tg	error bar of tg		phi_g=0.1	phi_NS	tg	error bar of tg		phi_g=0.15	phi_NS	tg	error bar of tg		phi_g=0.2	phi_NS	tg	error bar of tg		phi_g=0.25	phi_NS	tg	error bar of tg		phi_g=0.3	phi_NS	tg	error bar of tg
	Attractive gel	0	1078.29	193.43		Attractive gel	0	450.717	56.0338		Attractive gel	0	78.4252	6.34805		Attractive gel	0	22.5252	1.83995		Attractive gel	0	8.30019	0.541089		Attractive gel	0	3.71754	0.0649277		Attractive gel	0	1.87299	0
		0.1	1558.17	527.36			0.1	282.662	7.00812			0.1	55.7975	10.1568			0.1	14.6842	0.851082			0.1	5.42084	0			0.1	2.33803	0.082893			0.1	1.14697	0
		0.2	1031.34	177.307			0.2	237.996	45.9498			0.2	41.0843	4.42047			0.2	8.79296	0.970672			0.2	3.44701	0.0660759			0.2	1.42981	0.0259965			0.2	0.648397	0.0114916
		0.3	1483.77	384.019			0.3	116.433	16.7844			0.3	29.9189	0.435737			0.3	5.88957	0.421464			0.3	1.92423	0.0368854			0.3	0.787896	0.0145144			0.3	0.297898	0.00570932
		0.4	1513.23	681.848			0.4	153.198	42.9347			0.4	20.4417	2.18481			0.4	3.48798	0.112458			0.4	1.04666	0.0183269			0.4	0.334732	0.00641664			0.35	0.186866	0.00358101
							0.5	706.775	365.536			0.45	23.4289	4.50294			0.45	2.39943	0.0865787			0.45	0.692047	0.0387473
												0.5	21.2851	5.08071			0.5	1.85296	0.0344797
	phi_g=0.03	phi_NS	tg	error bar of tg		phi_g=0.05	phi_NS	tg	error bar of tg		phi_g=0.07	phi_NS	tg	error bar of tg		phi_g=0.1	phi_NS	tg	error bar of tg		phi_g=0.13	phi_NS	tg	error bar of tg
	Adhesive gel	0	21.9954	1.53551		Adhesive gel	0	5.79326	0.210674		Adhesive gel	0	2.77518	0.18089		Adhesive gel	0	1.46657	0.0259965		Adhesive gel	0	0.898293	0.0174049
		0.1	16.8334	1.07922			0.1	5.51171	0.440758			0.1	2.51039	0.280342			0.1	1.22517	0.0205885			0.1	0.711443	0.0481218
		0.2	15.9347	2.51492			0.2	4.32007	0.260605			0.2	2.08394	0.10191			0.2	1.07418	0.0205885			0.2	0.633152	0.0314943
		0.3	14.0083	0.908197			0.3	4.06263	0.286743			0.3	1.81073	0.143079			0.3	0.853277	0.0317548			0.3	0.495646	0.023143
		0.4	14.5788	0.717975			0.4	3.69218	0.31886			0.4	1.65049	0.0807119			0.4	0.702186	0.0122658			0.4	0.39652	0.0190748
		0.5	15.9112	3.21335			0.5	4.44838	0.872553			0.5	1.41976	0.163975			0.5	0.616786	0.0188214			0.5	0.279883	0.0129177

## Sheet: Figure 2c
Figure 2c
		phi_eff	tg	error bar of tg		phi_g=0.05	phi_eff	tg	error bar of tg		phi_g=0.07	phi_eff	tg	error bar of tg		phi_g=0.1	phi_eff	tg	error bar of tg		phi_g=0.15	phi_eff	tg	error bar of tg		phi_g=0.2	phi_eff	tg	error bar of tg		phi_g=0.25	phi_eff	tg	error bar of tg		phi_g=0.3	phi_NS	tg	error bar of tg
	Attractive gel	0.05	1078.29	193.43		Attractive gel	0.0555556	1558.17	527.36		Attractive gel	0.0777778	282.662	7.00812		Attractive gel	0.111111	55.7975	10.1568		Attractive gel	0.166667	14.6842	0.851082		Attractive gel	0.222222	5.42084	0		Attractive gel	0.277778	2.33803	0.082893		Attractive gel	0.333333	1.14697	0
		0.07	450.717	56.0338			0.0625	1031.34	177.307			0.0875	237.996	45.9498			0.125	41.0843	4.42047			0.1875	8.79296	0.970672			0.25	3.44701	0.0660759			0.3125	1.42981	0.0259965			0.375	0.648397	0.0114916
		0.1	78.4252	6.34805			0.0714286	1483.77	384.019			0.1	116.433	16.7844			0.142857	29.9189	0.435737			0.214286	5.88957	0.421464			0.285714	1.92423	0.0368854			0.357143	0.787896	0.0145144			0.428571	0.297898	0.00570932
		0.15	22.5252	1.83995			0.0833333	1513.23	681.848			0.116667	153.198	42.9347			0.166667	20.4417	2.18481			0.25	3.48798	0.112458			0.333333	1.04666	0.0183269			0.416667	0.334732	0.00641664			0.461538	0.186866	0.00358101
		0.2	8.30019	0.541089								0.14	706.775	365.536			0.181818	23.4289	4.50294			0.272727	2.39943	0.0865787			0.363636	0.692047	0.0387473
		0.25	3.71754	0.0649277													0.2	21.2851	5.08071			0.3	1.85296	0.0344797
		0.3	1.87299	0
		0.4	0.513544	0.0091032
		0.5	0.123573	0.00449768
		phi_eff	tg	error bar of tg		phi_g=0.03	phi_eff	tg	error bar of tg		phi_g=0.05	phi_eff	tg	error bar of tg		phi_g=0.07	phi_eff	tg	error bar of tg		phi_g=0.1	phi_eff	tg	error bar of tg		phi_g=0.13	phi_eff	tg	error bar of tg
	Adhesive gel	0.03	21.9954	1.53551		Adhesive gel	0.0333333	16.8334	1.07922		Adhesive gel	0.0555556	5.51171	0.440758		Adhesive gel	0.0777778	2.51039	0.280342		Adhesive gel	0.111111	1.22517	0.0205885		Adhesive gel	0.144444	0.711443	0.0481218
		0.04	9.50262	0.460211			0.0375	15.9347	2.51492			0.0625	4.32007	0.260605			0.0875	2.08394	0.10191			0.125	1.07418	0.0205885			0.1625	0.633152	0.0314943
		0.05	5.79326	0.210674			0.0428571	14.0083	0.908197			0.0714286	4.06263	0.286743			0.1	1.81073	0.143079			0.142857	0.853277	0.0317548			0.185714	0.495646	0.023143
		0.06	4.24729	0.157676			0.05	14.5788	0.717975			0.0833333	3.69218	0.31886			0.116667	1.65049	0.0807119			0.166667	0.702186	0.0122658			0.216667	0.39652	0.0190748
		0.07	2.77518	0.18089			0.06	15.9112	3.21335			0.1	4.44838	0.872553			0.14	1.41976	0.163975			0.2	0.616786	0.0188214			0.26	0.279883	0.0129177
		0.08	2.2208	0.0717875
		0.1	1.46657	0.0259965
		0.13	0.898293	0.0174049
		0.15	0.693054	0.00142416
		0.2	0.376688	0.0136263
		0.25	0.212816	0.00805015
		0.3	0.126754	0.00449768
