# Supplementary material for: Colloidal gelation with non-sticky particles
Source: Nat Commun. 2023 May 15;14:2773. doi: 10.1038/s41467-023-38461-1 (PMC10185553; doi:10.1038/s41467-023-38461-1)
Supplement: Supplementary file 3 — Source data [file 41467_2023_38461_MOESM3_ESM.zip › Figure3.xlsx]

## Sheet: Figure 3a
Figure 3a
		phi	xi	error bar of xi
	Attractive gel	0.05	13.1387	0.535691
		0.07	9.9647	0.0499234
		0.1	6.78493	0.356493
		0.15	5.28828	0.0979124
		0.2	4.25148	0.0136636
		0.25	3.39087	0.0213367
		0.3	2.64117	0.0173517
		phi	xi	error bar of xi
	Adhesive gel	0.03	16.4617	2.60242
		0.04	10.9624	0.975645
		0.05	9.57628	0.755657
		0.06	8.11155	0.172866
		0.07	7.13419	0.213693
		0.08	6.44638	0.256852
		0.1	5.46904	0.465297
		0.13	4.01979	0.531546

## Sheet: Figure 3b
Figure 3b
		phi	delta	error bar of delta
	NS only	0.0001	21.313	0.0936193
		0.0002	16.7467	0.0236984
		0.0003	14.496	0.0259743
		0.0005	12.0557	0.0104291
		0.001	9.34704	0.0303268
		0.002	7.21944	0.0112502
		0.003	6.17405	0.010888
		0.005	5.05973	0.0195885
		0.01	3.79163	0.00645468
		0.02	2.80007	0.00628529
		0.04	2.01798	0.00665624
		0.06	1.62611	0.00881441
		0.08	1.38243	0.00280094
		0.1	1.20488	0.00526129
		0.12	1.07185	0.00188199
		0.14	0.963618	0.0015595
		0.16	0.874088	0.00163873
		0.18	0.796209	0.00335609
		0.2	0.732604	0.0020221
		0.22	0.673576	0.00216029
		0.24	0.619016	0.00181436
		0.26	0.574807	0.000912593
		0.28	0.531962	0.00170641
		0.3	0.495488	0.00182499
		0.32	0.457608	0.0015209
		0.34	0.423892	0.000915557
		0.36	0.392453	0.0008422
		0.38	0.363781	0.000470993
		0.4	0.336234	0.000715744
		0.42	0.310907	0.000809865
		0.44	0.287798	0.00108235
		0.46	0.263596	0.0011894
		0.48	0.241704	0.000426944
		0.5	0.221142	0.000671734
		0.52	0.200408	0.00106231
		0.54	0.181061	0.000808532
		0.55	0.170553	0.00150014
		0.56	0.161347	9.1533e-05
		0.57	0.153602	0.00057088
		0.58	0.147393	0.000582826
		0.59	0.141097	0.000683545
		0.6	0.134849	0.000285446
		0.61	0.127566	0.000137154
		0.62	0.12237	0.00108369
		0.63	0.11737	0.000310604
		0.64	0.114613	0.000798571
		phi	delta
	Composite	0.1	1.13123
		0.2	0.703668
		0.3	0.490446
		0.35	0.4169
		0.4	0.354896
		0.45	0.303763
		0.5	0.239675
		0.4	0.354893
		0.1	1.1314
		0.2	0.69707
		0.3	0.490563
		0.45	0.304181
		0.35	0.417024
		0.4	0.355491
		0.5	0.249154

## Sheet: Figure 3c
Figure 3c
		phi_g	phi_NS	dev [tg]
	Attractive	0.05	0	0.0541944
		0.05	0.1	0.273055
		0.05	0.2	0.280946
		0.05	0.3	0.651031
		0.05	0.4	0.904446
		0.07	0	0.101476
		0.07	0.1	0.0662099
		0.07	0.2	0.178614
		0.07	0.3	0.0802409
		0.07	0.4	0.444293
		0.07	0.5	1.39795
		0.1	0	0.0913787
		0.1	0.1	0.0718494
		0.1	0.2	0.0176849
		0.1	0.3	0.0567045
		0.1	0.4	0.136152
		0.1	0.45	0.333607
		0.1	0.5	0.443337
		0.15	0	0.0109328
		0.15	0.1	0.00751409
		0.15	0.2	0.043127
		0.15	0.3	0.00505838
		0.15	0.4	0.0123076
		0.15	0.45	0.0119378
		0.15	0.5	0.0272251
		0.2	0	0.0343482
		0.2	0.1	0.0166964
		0.2	0.2	0.00717614
		0.2	0.3	0.0338901
		0.2	0.4	0.053466
		0.2	0.45	0.0949145
		0.25	0	0.0399885
		0.25	0.1	0.00595343
		0.25	0.2	0.0205161
		0.25	0.3	0.0672039
		0.25	0.4	0.194101
		0.3	0	0.0318952
		0.3	0.1	0.0137201
		0.3	0.2	0.074327
		0.3	0.3	0.19998
		0.3	0.35	0.284793
		phi_g	phi_NS	dev [tg]
	Adhesive	0.03	0	0.0711153
		0.03	0.1	0.0517387
		0.03	0.2	0.136103
		0.03	0.3	0.202803
		0.03	0.4	0.361739
		0.03	0.5	0.567197
		0.05	0	0.0390599
		0.05	0.1	0.0360855
		0.05	0.2	0.0384827
		0.05	0.3	0.134458
		0.05	0.4	0.234533
		0.05	0.5	0.482928
		0.07	0	0.0496151
		0.07	0.1	0.00361555
		0.07	0.2	0.0309537
		0.07	0.3	0.0925795
		0.07	0.4	0.193938
		0.07	0.5	0.296018
		0.1	0	0.00103013
		0.1	0.1	0.0197046
		0.1	0.2	0.0707773
		0.1	0.3	0.093451
		0.1	0.4	0.150413
		0.1	0.5	0.261571
		0.13	0	0.0291472
		0.13	0.1	0.0246508
		0.13	0.2	0.0822119
		0.13	0.3	0.0985346
		0.13	0.4	0.143227
		0.13	0.5	0.159416

## Sheet: Figure 3d
Figure 3d
		phi_g	phi_NS	dev [tg]
	Attractive	0.05	0	0.0541944
	d_NS=d	0.05	0.1	0.378338
		0.05	0.2	0.54459
		0.05	0.3	0.846911
		0.05	0.4	1.26336
		0.07	0	0.101476
		0.07	0.1	0.317024
		0.07	0.2	0.494486
		0.07	0.3	0.791166
		0.1	0	0.0913787
		0.1	0.1	0.0791425
		0.1	0.2	0.384265
		0.1	0.3	0.693244
		0.1	0.4	1.4531
		0.15	0	0.0109328
		0.15	0.1	0.19151
		0.15	0.2	0.472077
		0.15	0.3	0.879249
		0.15	0.4	2.08692
		0.2	0	0.0343482
		0.2	0.1	0.195099
		0.2	0.2	0.481543
		0.2	0.3	1.05022
		0.25	0	0.0399885
		0.25	0.1	0.0975048
		0.25	0.2	0.367496
		0.25	0.3	1.14871
		0.3	0	0.0318952
		0.3	0.1	0.0200547
		0.3	0.2	0.17467
		0.3	0.3	1.07837
		phi_g	phi_NS	dev [tg]
	Attractive	0.05	0	0.0541944
	d_NS=3d	0.05	0.1	0.20425
		0.05	0.2	0.296531
		0.05	0.3	0.704658
		0.05	0.4	1.2159
		0.07	0	0.101476
		0.07	0.1	0.193902
		0.07	0.2	0.402942
		0.07	0.3	0.585829
		0.07	0.4	1.27201
		0.1	0	0.0913787
		0.1	0.1	0.0358009
		0.1	0.2	0.127675
		0.1	0.3	0.462187
		0.1	0.4	1.18069
		0.15	0	0.0109328
		0.15	0.1	0.00260061
		0.15	0.2	0.201099
		0.15	0.3	0.570699
		0.2	0	0.0343482
		0.2	0.1	0.0180075
		0.2	0.2	0.0244865
		0.2	0.3	0.136031
		0.2	0.4	0.678505
		0.25	0	0.0399885
		0.25	0.1	0.0050731
		0.25	0.2	0.0369602
		0.25	0.3	7.95619e-05
		0.25	0.35	0.0511425
		0.25	0.4	0.174647
		0.3	0	0.0318952
		0.3	0.1	0.0421956
		0.3	0.2	0.10243
		0.3	0.3	0.188366
		0.3	0.35	0.239436
		phi_g	phi_NS	dev [tg]
	Attractive	0.05	0	0.0541944
	d_NS=5d	0.05	0.1	0.156251
		0.05	0.2	0.292571
		0.05	0.3	0.619835
		0.05	0.4	1.02317
		0.07	0	0.101476
		0.07	0.1	0.216298
		0.07	0.2	0.216
		0.07	0.3	0.460544
		0.07	0.4	0.885034
		0.1	0	0.0913787
		0.1	0.1	0.112861
		0.1	0.2	0.0338122
		0.1	0.3	0.33123
		0.1	0.4	1.12296
		0.15	0	0.0109328
		0.15	0.1	0.0292771
		0.15	0.2	0.0300963
		0.15	0.3	0.158278
		0.15	0.4	0.154879
		0.15	0.5	0.835391
		0.2	0	0.0343482
		0.2	0.1	0.00594269
		0.2	0.2	0.0311362
		0.2	0.3	0.044496
		0.2	0.4	0.00824237
		0.2	0.45	0.0083293
		0.25	0	0.0399885
		0.25	0.1	0.0050731
		0.25	0.2	0.0547151
		0.25	0.3	0.0838679
		0.25	0.35	0.128634
		0.25	0.4	0.165622
		0.3	0	0.0318952
		0.3	0.1	0.0305804
		0.3	0.2	0.0909697
		0.3	0.3	0.210585
		0.3	0.35	0.290718
		phi_g	phi_NS	dev [tg]
	Attractive	0.05	0	0.0541944
	d_NS=12d	0.05	0.1	0.00943487
		0.05	0.2	0.155855
		0.05	0.3	0.215686
		0.05	0.4	0.379892
		0.05	0.5	0.606468
		0.07	0	0.101476
		0.07	0.1	0.0882975
		0.07	0.2	0.00233198
		0.07	0.3	0.0518902
		0.07	0.4	0.104541
		0.07	0.5	0.308059
		0.1	0	0.0913787
		0.1	0.1	0.0913119
		0.1	0.2	0.0563302
		0.1	0.3	0.0287165
		0.1	0.4	0.0243572
		0.1	0.5	0.0536864
		0.15	0	0.0109328
		0.15	0.1	0.0137165
		0.15	0.2	0.0237995
		0.15	0.3	0.0362868
		0.15	0.4	0.0439542
		0.15	0.5	0.0403402
		0.2	0	0.0343482
		0.2	0.1	0.016398
		0.2	0.2	0.00256094
		0.2	0.3	0.028043
		0.2	0.4	0.0699048
		0.25	0	0.0399885
		0.25	0.1	0.0120278
		0.25	0.2	0.0261358
		0.25	0.3	0.0615833
		0.25	0.4	0.194101
		0.3	0	0.0318952
		0.3	0.1	0.0421956
		0.3	0.2	0.0689182
		0.3	0.3	0.188366
		0.3	0.35	0.290718

## Sheet: Figure 3e
Figure 3e
		phi_g	phi_NS	dev [tg]
	Adhesive	0.03	0	0.0711153
	d_NS=d	0.03	0.1	0.233032
		0.03	0.2	0.418572
		0.03	0.3	0.621023
		0.03	0.4	1.01043
		0.05	0	0.0390599
		0.05	0.1	0.127529
		0.05	0.2	0.30202
		0.05	0.3	0.528652
		0.05	0.4	0.84824
		0.05	0.5	1.51189
		0.07	0	0.0496151
		0.07	0.1	0.137938
		0.07	0.2	0.238905
		0.07	0.3	0.486399
		0.07	0.4	0.858951
		0.07	0.5	1.52067
		0.1	0	0.00103013
		0.1	0.1	0.115139
		0.1	0.2	0.268051
		0.1	0.3	0.471463
		0.1	0.4	0.862748
		0.1	0.5	1.98962
		0.13	0	0.0291472
		0.13	0.1	0.119618
		0.13	0.2	0.249866
		0.13	0.3	0.469065
		0.13	0.4	0.880503
		phi_g	phi_NS	dev [tg]
	Adhesive	0.03	0	0.0711153
	d_NS=3d	0.03	0.1	0.145154
		0.03	0.2	0.249316
		0.03	0.3	0.39486
		0.03	0.4	0.55541
		0.03	0.5	0.88942
		0.05	0	0.0390599
		0.05	0.1	0.0584122
		0.05	0.2	0.141142
		0.05	0.3	0.289877
		0.05	0.4	0.51572
		0.05	0.5	0.835871
		0.07	0	0.0496151
		0.07	0.1	0.0685219
		0.07	0.2	0.120529
		0.07	0.3	0.289525
		0.07	0.4	0.492972
		0.07	0.5	1.13146
		0.1	0	0.00103013
		0.1	0.1	0.0525871
		0.1	0.2	0.133659
		0.1	0.3	0.230002
		0.1	0.4	0.466751
		0.1	0.5	1.99448
		0.13	0	0.0291472
		0.13	0.1	0.058155
		0.13	0.2	0.132844
		0.13	0.3	0.216551
		0.13	0.4	0.369524
		0.13	0.5	1.12518
		phi_g	phi_NS	dev [tg]
	Adhesive	0.03	0	0.0711153
	d_NS=5d	0.03	0.1	0.0854363
		0.03	0.2	0.250564
		0.03	0.3	0.326404
		0.03	0.4	0.459854
		0.03	0.5	0.729391
		0.05	0	0.0390599
		0.05	0.1	0.00360117
		0.05	0.2	0.0891201
		0.05	0.3	0.250905
		0.05	0.4	0.341531
		0.05	0.5	0.648632
		0.07	0	0.0496151
		0.07	0.1	0.0136392
		0.07	0.2	0.0994668
		0.07	0.3	0.181237
		0.07	0.4	0.317706
		0.07	0.5	0.639856
		0.1	0	0.00103013
		0.1	0.1	0.0478486
		0.1	0.2	0.065506
		0.1	0.3	0.172635
		0.1	0.4	0.239605
		0.1	0.5	0.497895
		0.13	0	0.0291472
		0.13	0.1	0.0689801
		0.13	0.2	0.0539792
		0.13	0.3	0.12535
		0.13	0.4	0.200101
		0.13	0.5	0.324347
		phi_g	phi_NS	dev [tg]
	Adhesive	0.03	0	0.0711153
	d_NS=12d	0.03	0.1	0.119189
		0.03	0.2	0.148738
		0.03	0.3	0.242793
		0.03	0.4	0.321556
		0.03	0.5	0.488426
		0.05	0	0.0390599
		0.05	0.1	0.102739
		0.05	0.2	0.127649
		0.05	0.3	0.165016
		0.05	0.4	0.19851
		0.05	0.5	0.362227
		0.07	0	0.0496151
		0.07	0.1	0.0458902
		0.07	0.2	0.109215
		0.07	0.3	0.1306
		0.07	0.4	0.209946
		0.07	0.5	0.316181
		0.1	0	0.00103013
		0.1	0.1	0.0416981
		0.1	0.2	0.115483
		0.1	0.3	0.120635
		0.1	0.4	0.195996
		0.1	0.5	0.244058
		0.13	0	0.0291472
		0.13	0.1	0.0746007
		0.13	0.2	0.109223
		0.13	0.3	0.14793
		0.13	0.4	0.126145
		0.13	0.5	0.147491

## Sheet: figure 3f
Figure 3f
		gamma	dev[tg]
	Attractive	0.378338	9.95408
		0.54459	14.7987
		0.846911	19.5141
		1.26336	25.1972
		0.317024	7.45995
		0.494486	11.0907
		0.791166	14.6246
		0.0791425	5.49477
		0.384265	8.16908
		0.693244	10.772
		1.4531	13.9091
		0.19151	3.8815
		0.472077	5.77062
		0.879249	7.60933
		2.08692	9.82539
		0.195099	3.03318
		0.481543	4.50943
		1.05022	5.94628
		0.0975048	2.5051
		0.367496	3.72433
		1.14871	4.91102
		0.0200547	2.14263
		0.17467	3.18545
		0.20425	3.31803
		0.296531	4.93291
		0.704658	6.5047
		1.2159	8.39905
		0.193902	2.48665
		0.402942	3.6969
		0.585829	4.87486
		1.27201	6.29456
		0.0358009	1.83159
		0.127675	2.72303
		0.462187	3.59067
		1.18069	4.63638
		0.00260061	1.29383
		0.201099	1.92354
		0.570699	2.53644
		0.0180075	1.01106
		0.0244865	1.50314
		0.136031	1.98209
		0.678505	2.55934
		0.0050731	0.835032
		0.0369602	1.24144
		7.95619e-05	1.63701
		0.0511425	1.86488
		0.0421956	0.714211
		0.10243	1.06182
		0.156251	1.99082
		0.292571	2.95975
		0.619835	3.90282
		1.02317	5.03943
		0.216298	1.49199
		0.216	2.21814
		0.460544	2.92491
		0.885034	3.77673
		0.112861	1.09895
		0.0338122	1.63382
		0.33123	2.1544
		1.12296	2.78183
		0.0292771	0.7763
		0.0300963	1.15412
		0.158278	1.52187
		0.154879	1.96508
		0.835391	2.55549
		0.00594269	0.606636
		0.0311362	0.901886
		0.044496	1.18926
		0.00824237	1.5356
		0.0083293	1.73818
		0.0050731	0.501019
		0.0547151	0.744865
		0.0838679	0.982204
		0.128634	1.11893
		0.0305804	0.428527
		0.0909697	0.637091
		0.273055	1.24426
		0.280946	1.84984
		0.651031	2.43926
		0.879024	3.14964
		0.0662099	0.932494
		0.178614	1.38634
		0.0802409	1.82807
		0.444293	2.36046
		1.39795	3.06967
		0.0718494	0.686847
		0.0176849	1.02114
		0.0567045	1.3465
		0.136152	1.73864
		0.333607	1.96801
		1.00561	2.26102
		0.00751409	0.485187
		0.043127	0.721328
		0.00505838	0.951166
		0.0123076	1.22817
		0.0119378	1.3902
		0.0272251	1.59718
		0.0166964	0.379148
		0.00717614	0.563679
		0.0338901	0.743285
		0.053466	0.959751
		0.0949145	1.08636
		0.00595343	0.313137
		0.0205161	0.465541
		0.0672039	0.613877
		0.0137201	0.267829
		0.074327	0.398182
		0.00943487	0.829507
		0.155855	1.23323
		0.215686	1.62617
		0.379892	2.09976
		0.606468	2.73064
		0.0882975	0.621663
		0.00233198	0.924226
		0.0518902	1.21871
		0.104541	1.57364
		0.308059	2.04645
		0.0913119	0.457898
		0.0563302	0.680757
		0.0287164	0.897668
		0.0243572	1.15909
		0.0536864	1.50735
		0.0137165	0.323458
		0.0237995	0.480885
		0.0362868	0.634111
		0.0439542	0.818782
		0.0403402	1.06479
		0.016398	0.252765
		0.00256094	0.375786
		0.028043	0.495524
		0.0699047	0.639834
		0.0120279	0.208758
		0.0261358	0.310361
		0.0615833	0.409251
		0.0421956	0.178553
		0.0689182	0.265455
		gamma	dev[tg]
	Adhesive	0.233032	11.6037
		0.418572	17.1636
		0.621023	22.5023
		1.01043	28.8627
		0.127529	7.32545
		0.30202	10.8355
		0.528652	14.2058
		0.84824	18.2211
		1.51189	23.5098
		0.137938	5.41071
		0.238905	8.00327
		0.486399	10.4926
		0.858951	13.4584
		1.52067	17.3647
		0.115139	3.92441
		0.268051	5.8048
		0.471463	7.61035
		0.862748	9.76146
		1.98962	12.5947
		0.119618	3.09866
		0.249866	4.5834
		0.469065	6.00904
		0.880503	7.70753
		0.145154	3.8679
		0.249316	5.72122
		0.39486	7.50077
		0.55541	9.62091
		0.88942	12.4134
		0.0584122	2.44182
		0.141142	3.61182
		0.289877	4.73526
		0.51572	6.07371
		0.835871	7.83659
		0.0685219	1.80357
		0.120529	2.66776
		0.289525	3.49755
		0.492972	4.48615
		1.13146	5.78824
		0.0525871	1.30814
		0.133659	1.93493
		0.230002	2.53678
		0.466751	3.25382
		1.99448	4.19823
		0.058155	1.03289
		0.132844	1.5278
		0.216551	2.00301
		0.369524	2.56918
		1.12518	3.31487
		0.0854363	2.32074
		0.250564	3.43273
		0.326404	4.50046
		0.459854	5.77254
		0.729391	7.44801
		0.00360117	1.46509
		0.0891201	2.16709
		0.250905	2.84116
		0.341531	3.64422
		0.648632	4.70195
		0.0136392	1.08214
		0.0994668	1.60065
		0.181237	2.09853
		0.317706	2.69169
		0.639856	3.47295
		0.0478486	0.784882
		0.065506	1.16096
		0.172635	1.52207
		0.239605	1.95229
		0.497895	2.51894
		0.06898	0.619733
		0.0539792	0.916679
		0.12535	1.20181
		0.200101	1.54151
		0.324347	1.98892
		0.0517387	1.45046
		0.136103	2.14546
		0.202803	2.81279
		0.361739	3.60784
		0.567197	4.65501
		0.0360855	0.915682
		0.0384827	1.35443
		0.134458	1.77572
		0.234533	2.27764
		0.482929	2.93872
		0.00361555	0.676339
		0.0309537	1.00041
		0.0925795	1.31158
		0.193938	1.68231
		0.296018	2.17059
		0.0197046	0.490551
		0.0707773	0.725599
		0.093451	0.951293
		0.150413	1.22018
		0.261571	1.57434
		0.0246508	0.387333
		0.0822119	0.572925
		0.0985346	0.75113
		0.143227	0.963441
		0.159416	1.24308
		0.119189	0.966976
		0.148738	1.4303
		0.242793	1.87519
		0.321556	2.40523
		0.488426	3.10334
		0.102739	0.610455
		0.127649	0.902955
		0.165016	1.18381
		0.19851	1.51843
		0.362227	1.95915
		0.0458902	0.450893
		0.109215	0.666939
		0.1306	0.874387
		0.209946	1.12154
		0.316181	1.44706
		0.0416981	0.327034
		0.115483	0.483733
		0.120635	0.634196
		0.195996	0.813455
		0.244058	1.04956
		0.0746007	0.258222
		0.109223	0.38195
		0.14793	0.500753
		0.126145	0.642294
		0.147491	0.828718
