# Supplementary material for: Colloidal gelation with non-sticky particles
Source: Nat Commun. 2023 May 15;14:2773. doi: 10.1038/s41467-023-38461-1 (PMC10185553; doi:10.1038/s41467-023-38461-1)
Supplement: Supplementary file 3 — Source data [file 41467_2023_38461_MOESM3_ESM.zip › Figure4.xlsx]

## Sheet: Figure 4a
Figure 4a
			gel	d_NS=d					d_NS=3d					d_NS=5d					d_NS=8d					d_NS=12d
			phi=0.2	phi_g=0.18,phi_NS=0.1	phi_g=0.16,phi_NS=0.2	phi_g=0.14,phi_NS=0.3	phi_g=0.12,phi_NS=0.4	phi_g=0.1,phi_NS=0.5	phi_g=0.18,phi_NS=0.1	phi_g=0.16,phi_NS=0.2	phi_g=0.14,phi_NS=0.3	phi_g=0.12,phi_NS=0.4	phi_g=0.1,phi_NS=0.5	phi_g=0.18,phi_NS=0.1	phi_g=0.16,phi_NS=0.2	phi_g=0.14,phi_NS=0.3	phi_g=0.12,phi_NS=0.4	phi_g=0.1,phi_NS=0.5	phi_g=0.18,phi_NS=0.1	phi_g=0.16,phi_NS=0.2	phi_g=0.14,phi_NS=0.3	phi_g=0.12,phi_NS=0.4	phi_g=0.1,phi_NS=0.5	phi_g=0.18,phi_NS=0.1	phi_g=0.16,phi_NS=0.2	phi_g=0.14,phi_NS=0.3	phi_g=0.12,phi_NS=0.4	phi_g=0.1,phi_NS=0.5
			gamma=0	gamma=3.32	gamma=5.46	gamma=8.07	gamma=11.89	gamma=18.08	gamma=1.10	gamma=1.82	gamma=2.69	gamma=3.96	gamma=6.02	gamma=0.66	gamma=1.09	gamma=1.61	gamma=2.37	gamma=3.61	gamma=0.41	gamma=0.68	gamma=1.00	gamma=1.48	gamma=2.26	gamma=0.27	gamma=0.45	gamma=0.67	gamma=0.99	gamma=1.50
		t/tB	N_lc/N	N_lc/N	N_lc/N	N_lc/N	N_lc/N	N_lc/N	N_lc/N	N_lc/N	N_lc/N	N_lc/N	N_lc/N	N_lc/N	N_lc/N	N_lc/N	N_lc/N	N_lc/N	N_lc/N	N_lc/N	N_lc/N	N_lc/N	N_lc/N	N_lc/N	N_lc/N	N_lc/N	N_lc/N	N_lc/N
	Attractive	0	6.60386e-05	7.33747e-05	8.25491e-05	0.000132077	0.000146757	0.000176103	7.33747e-05	0.000110065	9.43396e-05	0.000110068	9.43396e-05	7.33747e-05	8.25491e-05	9.43396e-05	0.000110068	0.000132077	7.33747e-05	0.000110065	9.43396e-05	0.000110068	0.000132077	2.1741e-05	2.44586e-05	3.72703e-05	3.26115e-05	5.21785e-05
		0.00999182	0.00015409	0.000195666	0.000330196	0.000484283	0.000513648	0.00105662	0.000244582	0.000357713	0.000251572	0.000330203	0.000314465	0.000195666	0.00030268	0.000314465	0.000293513	0.000484283	0.000244582	0.000220131	0.000283019	0.000293513	0.000484283	7.97171e-05	8.15288e-05	8.38582e-05	0.000119576	0.000130446
		0.0112433	0.00015409	0.000220124	0.000330196	0.000484283	0.000550338	0.00110064	0.000244582	0.000357713	0.000408805	0.000330203	0.000377358	0.000195666	0.00030268	0.000377358	0.000330203	0.000572334	0.000244582	0.000220131	0.000283019	0.000293513	0.000484283	7.97171e-05	8.15288e-05	0.000102493	0.000119576	0.000143491
		0.0126159	0.000176103	0.000244582	0.000330196	0.000484283	0.000587027	0.00110064	0.000244582	0.000357713	0.000408805	0.000330203	0.000471698	0.000220124	0.00030268	0.000377358	0.000330203	0.000572334	0.000244582	0.000220131	0.000314465	0.000293513	0.000484283	8.69641e-05	8.15288e-05	0.000102493	0.000119576	0.000156535
		0.0141702	0.000220129	0.000269041	0.000330196	0.000484283	0.000587027	0.00110064	0.000244582	0.000357713	0.000408805	0.000366892	0.000471698	0.000220124	0.000357713	0.000377358	0.000403581	0.000572334	0.000269041	0.000275164	0.000377358	0.000403581	0.000528309	9.42111e-05	9.78346e-05	0.000111811	0.000130446	0.00016958
		0.0159264	0.000264154	0.000269041	0.000357713	0.000572334	0.000917229	0.00110064	0.000269041	0.000412746	0.000408805	0.00044027	0.000597484	0.000220124	0.000357713	0.000377358	0.000513648	0.00061636	0.000269041	0.000275164	0.000408805	0.00044027	0.000660386	9.42111e-05	9.78346e-05	0.000111811	0.000130446	0.00016958
		0.0178844	0.000264154	0.000269041	0.000357713	0.000748437	0.000953918	0.00110064	0.000269041	0.000412746	0.000408805	0.000476959	0.000597484	0.000220124	0.000357713	0.000377358	0.000513648	0.000660386	0.000269041	0.00030268	0.000440252	0.000513648	0.000660386	0.000101458	9.78346e-05	0.000130446	0.000130446	0.000195669
		0.0200846	0.000286167	0.000342415	0.000385229	0.000836489	0.000953918	0.0013648	0.000269041	0.000412746	0.000408805	0.000550338	0.000660377	0.000293499	0.000357713	0.000408805	0.000513648	0.000792463	0.000293499	0.000357713	0.000471698	0.000550338	0.000660386	0.000101458	9.78346e-05	0.000139764	0.000130446	0.000195669
		0.0225674	0.000286167	0.000342415	0.000467778	0.000880514	0.000953918	0.0013648	0.000366874	0.000522811	0.000440252	0.000550338	0.00081761	0.000293499	0.000357713	0.000408805	0.000513648	0.000792463	0.000293499	0.000357713	0.000471698	0.000550338	0.000704411	0.000123199	0.00011414	0.000139764	0.000173928	0.000195669
		0.025353	0.000286167	0.000366874	0.000495295	0.000880514	0.000990608	0.0013648	0.000366874	0.000577844	0.000471698	0.000587027	0.000849057	0.000317957	0.000440262	0.000503145	0.000513648	0.000792463	0.000366874	0.000495295	0.000660377	0.000587027	0.000704411	0.000123199	0.000130446	0.000139764	0.000195669	0.000195669
		0.0284616	0.000330193	0.000366874	0.000495295	0.000880514	0.000990608	0.0013648	0.000366874	0.000577844	0.000566038	0.000623716	0.000974843	0.000391332	0.000550327	0.000503145	0.000660405	0.000836489	0.000366874	0.000550327	0.000660377	0.000917229	0.000704411	0.000123199	0.000171211	0.000139764	0.00021741	0.000234803
		0.0319738	0.000374219	0.000391332	0.000577844	0.000880514	0.000990608	0.0013648	0.000391332	0.000577844	0.000566038	0.000660405	0.00103774	0.000391332	0.000550327	0.000534591	0.000660405	0.000880514	0.000440248	0.000550327	0.000660377	0.0010273	0.0013648	0.000130446	0.000171211	0.000186352	0.00021741	0.000260892
		0.0359302	0.000374219	0.00041579	0.000632877	0.00105662	0.0010273	0.00140882	0.00041579	0.00060536	0.00091195	0.000697094	0.00106918	0.000391332	0.000577844	0.000566038	0.000697094	0.00105662	0.000440248	0.000550327	0.00072327	0.00117405	0.00140882	0.00014494	0.000179363	0.000186352	0.000250022	0.00033916
		0.0403508	0.000440257	0.000538081	0.000742942	0.00176103	0.00132081	0.00149687	0.000489165	0.00060536	0.00128931	0.000953918	0.00113208	0.000464707	0.000715426	0.000786164	0.000807162	0.00110064	0.000489165	0.000632877	0.00072327	0.00121074	0.00140882	0.000195669	0.000211975	0.000251575	0.000250022	0.00033916
		0.0453366	0.000484283	0.000709289	0.000853008	0.00184908	0.00139419	0.00149687	0.000513623	0.000660393	0.00132075	0.000990608	0.00125786	0.000684831	0.000742942	0.000786164	0.000917229	0.00114467	0.000538081	0.000660393	0.000849057	0.00121074	0.0015409	0.000231904	0.000220128	0.000251575	0.000293504	0.000365249
		0.0509078	0.000484283	0.000758206	0.000963073	0.00184908	0.00143088	0.001717	0.000538081	0.000715426	0.00144654	0.00110068	0.00172956	0.000709289	0.000825491	0.000880503	0.00113736	0.00132077	0.00056254	0.000935557	0.00113208	0.00124743	0.00158493	0.000253645	0.000252739	0.000326115	0.000304374	0.000391338
		0.0571855	0.000594347	0.000880497	0.00101811	0.00184908	0.00194453	0.001717	0.000586998	0.00137582	0.00154088	0.00117405	0.00213836	0.000758206	0.000825491	0.000974843	0.00132081	0.00162895	0.000660373	0.00101811	0.00113208	0.00139419	0.001717	0.000282633	0.000326115	0.000382021	0.000402209	0.000469606
		0.0642505	0.000660386	0.00112508	0.00132079	0.00224531	0.00209128	0.00202518	0.000807122	0.00137582	0.00188679	0.00161432	0.00213836	0.000758206	0.000880524	0.00122642	0.00143088	0.00180505	0.000758206	0.00104562	0.00147799	0.0020179	0.00180505	0.000355103	0.000326115	0.000400656	0.000510914	0.000573963
		0.0721632	0.000726424	0.00127183	0.0016785	0.00224531	0.00209128	0.00206921	0.000880497	0.00145837	0.00242138	0.00165101	0.00226415	0.00100279	0.00143085	0.00132075	0.00146757	0.00189311	0.000807122	0.00121072	0.00147799	0.00205459	0.00233336	0.00036235	0.00036688	0.000419291	0.00064136	0.000587008
		0.081065	0.000792463	0.00156533	0.00170602	0.00286167	0.00223804	0.00206921	0.000880497	0.00154092	0.00257862	0.00187115	0.00279874	0.0010517	0.00162347	0.00138365	0.0020179	0.00237739	0.000953872	0.00137582	0.00169811	0.00216466	0.00246544	0.000587008	0.000383185	0.00061496	0.00064136	0.000782677
		0.0910568	0.000968566	0.00158979	0.00189863	0.00286167	0.00223804	0.00206921	0.00110062	0.00165098	0.00289308	0.00187115	0.00295597	0.00176099	0.00170602	0.00138365	0.00319196	0.00264154	0.00122291	0.00140333	0.00207547	0.0033754	0.00250947	0.000594255	0.000505479	0.000736089	0.00120663	0.000939212
		0.1023	0.00114467	0.00220124	0.00244896	0.00294972	0.00231142	0.00215726	0.00198112	0.00170602	0.0031761	0.00278838	0.00314465	0.00180991	0.00233889	0.00157233	0.00322865	0.0032579	0.00132075	0.00192615	0.00330189	0.0033754	0.0029057	0.000695713	0.000692995	0.000969028	0.00143491	0.00104357
		0.114916	0.00129876	0.0028127	0.00261406	0.0030818	0.002715	0.00215726	0.00337524	0.00217379	0.00342767	0.00289844	0.00371069	0.00225016	0.00288922	0.00273585	0.00381567	0.00334595	0.0016387	0.00250399	0.00333333	0.00366892	0.00387426	0.000797171	0.000937582	0.00109947	0.00145665	0.00112184
		0.129086	0.0015409	0.00327741	0.00327445	0.0030818	0.00282507	0.00215726	0.00388886	0.00398987	0.0040566	0.00381567	0.00389937	0.00293499	0.00308183	0.00399371	0.00487966	0.00585542	0.00190774	0.00308183	0.00440252	0.00465952	0.00453465	0.00103632	0.00105987	0.00143491	0.00192408	0.00195669
		0.144992	0.00167298	0.0056254	0.00332948	0.00316985	0.00297182	0.00215726	0.00462261	0.00542073	0.00433962	0.00425594	0.00751572	0.0031062	0.00371471	0.00783019	0.00634723	0.00757242	0.00347307	0.00371471	0.00459119	0.011924	0.00537114	0.00137693	0.00175287	0.00189147	0.00264153	0.00212627
		0.162877	0.00255349	0.00660373	0.00539321	0.00383024	0.00315527	0.00215726	0.00626131	0.00599857	0.00698113	0.00715439	0.0095283	0.00379103	0.00445765	0.0117296	0.00803493	0.00840891	0.00376657	0.00712674	0.0100314	0.0159598	0.00638373	0.00156535	0.00273937	0.00237598	0.00343508	0.00283068
		0.182982	0.00427049	0.0113486	0.013428	0.00422647	0.00315527	0.00215726	0.00711735	0.010869	0.0110692	0.00737452	0.0106289	0.00672602	0.0074019	0.0127673	0.00975932	0.00893722	0.00736193	0.00764955	0.0180818	0.0176108	0.0135599	0.00236977	0.00387262	0.00488241	0.00603313	0.00448735
		0.205529	0.00750638	0.0152864	0.017583	0.00457867	0.00513648	0.00215726	0.0113486	0.013428	0.0137421	0.00909891	0.0107233	0.0124492	0.00855759	0.0147484	0.0201424	0.00955358	0.00824243	0.0122998	0.0201258	0.0466686	0.0180065	0.00889932	0.00842193	0.00547874	0.0104139	0.00902687
		0.230882	0.00986176	0.046862	0.0212151	0.00651581	0.00565013	0.00215726	0.0243849	0.0225359	0.0246541	0.0137951	0.0126101	0.0168762	0.0186011	0.0250629	0.0292046	0.0151448	0.0158734	0.0313136	0.0294025	0.0514749	0.0195914	0.0213134	0.0293341	0.018719	0.0150013	0.0125098
		0.259364	0.0180505	0.0963655	0.036184	0.00761645	0.00565013	0.00228934	0.055349	0.0922349	0.0619182	0.0213164	0.0134277	0.0571589	0.0459248	0.046761	0.0330569	0.0181826	0.0723475	0.106956	0.100912	0.123276	0.0436295	0.0535844	0.0882713	0.0604338	0.0490695	0.0360423
		0.291337	0.063441	0.382331	0.120302	0.00766047	0.00682419	0.00228934	0.416279	0.180315	0.11761	0.0436601	0.0249686	0.251529	0.156596	0.12261	0.092897	0.0413842	0.224453	0.393924	0.266132	0.398077	0.0511579	0.310766	0.360015	0.312754	0.160753	0.120558
		0.327288	0.458198	0.572763	0.346431	0.0105221	0.00770473	0.00228934	0.609133	0.550795	0.473805	0.0986205	0.0297799	0.570342	0.55063	0.505472	0.245304	0.0641455	0.582962	0.539816	0.50044	0.651967	0.156203	0.550859	0.570971	0.546662	0.520284	0.47288
		0.367639	0.632077	0.672798	0.555418	0.0109624	0.0100528	0.00246544	0.718999	0.691486	0.644717	0.294871	0.0416352	0.672651	0.696439	0.633553	0.602033	0.172933	0.726679	0.666089	0.689371	0.727216	0.556969	0.694031	0.6826	0.70208	0.692441	0.659562
		0.412975	0.750418	0.743531	0.646139	0.0180946	0.0101629	0.00246544	0.787262	0.772577	0.732358	0.407727	0.0632704	0.770753	0.778631	0.742107	0.698158	0.380338	0.791102	0.770541	0.775157	0.793477	0.719204	0.773763	0.771271	0.777822	0.776241	0.764858
		0.463923	0.832548	0.809617	0.698393	0.0186229	0.0111168	0.00246544	0.840483	0.82739	0.792233	0.565967	0.086478	0.824194	0.834709	0.804686	0.76684	0.620146	0.843272	0.82417	0.846509	0.840329	0.792595	0.8375	0.828806	0.835256	0.839834	0.826428
		0.521129	0.876134	0.854938	0.766826	0.0193713	0.0131714	0.00246544	0.880179	0.865252	0.826918	0.6855	0.137516	0.874016	0.871306	0.868333	0.835192	0.714185	0.879152	0.873039	0.883365	0.865718	0.844941	0.879729	0.877568	0.876412	0.876315	0.871119
		0.5854	0.902263	0.886783	0.81531	0.0259752	0.0196654	0.00246544	0.913613	0.896566	0.862956	0.736682	0.412075	0.903586	0.907325	0.898113	0.881971	0.767368	0.909994	0.902977	0.903365	0.902187	0.87281	0.907448	0.908353	0.908399	0.904394	0.896582
		0.657603	0.925024	0.915081	0.850311	0.0281324	0.0200323	0.00299375	0.935553	0.920037	0.893679	0.802429	0.577579	0.925671	0.929008	0.918585	0.909304	0.819803	0.928875	0.927577	0.92934	0.922843	0.900722	0.929552	0.93026	0.929783	0.927146	0.919006
		0.738709	0.944506	0.932031	0.87414	0.03773	0.0204726	0.00299375	0.950839	0.935584	0.914623	0.831854	0.632044	0.944088	0.947746	0.940189	0.927025	0.856256	0.946143	0.942546	0.942925	0.939389	0.91754	0.945814	0.945718	0.945399	0.941886	0.93496
		0.829806	0.958506	0.946877	0.888806	0.0792463	0.0205092	0.00299375	0.961576	0.947416	0.928742	0.856876	0.696509	0.95847	0.959358	0.952862	0.94049	0.872678	0.958861	0.954873	0.95327	0.953478	0.934534	0.958743	0.957515	0.957912	0.95517	0.947182
		0.932146	0.967047	0.958763	0.905674	0.229638	0.0217934	0.00303777	0.970112	0.955258	0.941635	0.883989	0.735723	0.966884	0.968164	0.961824	0.954726	0.90332	0.967544	0.964752	0.961855	0.962394	0.948622	0.968084	0.9665	0.966401	0.964138	0.956405
		1.04712	0.973144	0.964658	0.918194	0.31518	0.0228207	0.00303777	0.974955	0.966127	0.95066	0.90215	0.76327	0.975004	0.974437	0.970346	0.963714	0.919917	0.974392	0.972346	0.970881	0.970979	0.959496	0.975904	0.974367	0.973398	0.971758	0.963697
		1.17625	0.979704	0.969867	0.930136	0.541648	0.022894	0.00303777	0.979333	0.972511	0.96022	0.913414	0.792044	0.980287	0.979418	0.977799	0.969621	0.929955	0.980776	0.978647	0.976226	0.975235	0.965836	0.981288	0.979308	0.97911	0.977281	0.97078
		1.32132	0.983843	0.975395	0.93762	0.599894	0.0263061	0.00303777	0.983735	0.977464	0.967642	0.92464	0.813019	0.984714	0.983435	0.981855	0.974648	0.936207	0.984811	0.983408	0.980566	0.979748	0.974729	0.985151	0.983605	0.983508	0.981379	0.975567
		1.4843	0.988685	0.980018	0.948627	0.647222	0.0266363	0.00431452	0.987037	0.981509	0.972579	0.936308	0.835849	0.98826	0.98737	0.984811	0.980335	0.94598	0.988505	0.986214	0.984497	0.982756	0.978648	0.987818	0.986523	0.986629	0.98502	0.979455
		1.66734	0.991173	0.983686	0.95746	0.753016	0.0585559	0.00431452	0.990021	0.983875	0.977264	0.94515	0.851855	0.991146	0.989269	0.987799	0.982206	0.953773	0.990999	0.988718	0.988019	0.985581	0.980409	0.990564	0.989572	0.989015	0.987847	0.982442
		1.87299	0.993088	0.987037	0.962633	0.800299	0.0736719	0.00431452	0.992296	0.986682	0.98022	0.954872	0.869308	0.992907	0.990452	0.990031	0.984664	0.958792	0.992858	0.990452	0.990157	0.987269	0.984415	0.992463	0.991464	0.991819	0.989782	0.985573
		2.104	0.994541	0.988945	0.968576	0.837149	0.0913927	0.00431452	0.994032	0.989021	0.982421	0.959752	0.888396	0.994424	0.991965	0.991321	0.987929	0.963371	0.995157	0.99235	0.991509	0.98958	0.986616	0.994108	0.993127	0.99359	0.991391	0.987477
		2.36348	0.995906	0.990608	0.972731	0.853306	0.120671	0.00431452	0.995402	0.991745	0.984811	0.96276	0.895629	0.995402	0.993616	0.992453	0.989213	0.966012	0.995744	0.993644	0.993145	0.991158	0.988553	0.995456	0.994456	0.994754	0.992989	0.989551
		2.65498	0.996698	0.991806	0.978372	0.861187	0.126431	0.00431452	0.996136	0.992818	0.986132	0.970759	0.905346	0.99616	0.994469	0.99327	0.990351	0.970987	0.9966	0.994992	0.99456	0.992552	0.98961	0.99629	0.995614	0.995611	0.993956	0.99096
		2.98243	0.997094	0.993763	0.981922	0.878973	0.20722	0.00488685	0.996845	0.993726	0.987358	0.972483	0.912107	0.996747	0.99579	0.995314	0.991451	0.972572	0.996992	0.995432	0.995	0.993983	0.990534	0.99705	0.996494	0.996422	0.994554	0.992447
		3.35025	0.997424	0.994546	0.985004	0.882451	0.310684	0.00488685	0.997383	0.99502	0.989434	0.975198	0.918868	0.99731	0.996175	0.996006	0.992625	0.97627	0.997603	0.996478	0.996164	0.995157	0.990931	0.997674	0.996902	0.996981	0.995337	0.993295
		3.76345	0.998041	0.9955	0.986517	0.887867	0.338824	0.00545919	0.997628	0.995185	0.990786	0.978463	0.925597	0.99775	0.996863	0.996289	0.993433	0.977327	0.997823	0.996891	0.996415	0.996074	0.992207	0.998014	0.997416	0.997466	0.995978	0.994247
		4.22761	0.998481	0.995818	0.987975	0.895395	0.391657	0.00545919	0.997872	0.995983	0.991604	0.980481	0.932296	0.998386	0.997028	0.996792	0.99413	0.979572	0.99841	0.997441	0.996855	0.996588	0.992956	0.998449	0.997888	0.997885	0.996728	0.994821
		4.74902	0.998877	0.996405	0.989048	0.897684	0.491048	0.00545919	0.998753	0.996203	0.991792	0.981949	0.939623	0.998533	0.997248	0.99717	0.99468	0.981289	0.99885	0.997854	0.997107	0.997395	0.993704	0.998775	0.99841	0.998164	0.997456	0.995578
		5.33473	0.999053	0.996796	0.991387	0.907502	0.519409	0.00545919	0.999144	0.996395	0.992138	0.982389	0.943836	0.998875	0.997441	0.997642	0.995451	0.982962	0.998973	0.998459	0.997673	0.998055	0.993792	0.998956	0.998638	0.998379	0.997815	0.995995
		5.99267	0.999119	0.997114	0.992378	0.916747	0.584715	0.00545919	0.999242	0.996836	0.992987	0.98415	0.94805	0.999095	0.997661	0.997767	0.995487	0.984019	0.99912	0.998597	0.997862	0.998569	0.994233	0.999138	0.998932	0.998696	0.998076	0.9967
		6.73176	0.999141	0.99753	0.993781	0.923615	0.636447	0.00545919	0.999364	0.997799	0.993585	0.984921	0.953553	0.999315	0.997854	0.998082	0.995891	0.984591	0.999486	0.998789	0.99805	0.998643	0.994497	0.999312	0.999079	0.998966	0.998522	0.997156
		7.56201	0.999406	0.997946	0.994056	0.925949	0.665872	0.00545919	0.99956	0.997991	0.994057	0.986352	0.956761	0.99934	0.998101	0.998208	0.996038	0.985163	0.999486	0.998899	0.998145	0.998899	0.995069	0.99937	0.999291	0.99904	0.998598	0.997378
		8.49467	0.999494	0.99797	0.994689	0.930924	0.696214	0.00545919	0.999609	0.998322	0.994403	0.987195	0.962642	0.999389	0.998101	0.99827	0.996441	0.985295	0.99956	0.999119	0.998145	0.99923	0.995201	0.999449	0.999421	0.999189	0.998956	0.997639
		9.54233	0.999494	0.998141	0.9959	0.933829	0.718961	0.00545919	0.999682	0.998734	0.995063	0.988186	0.964623	0.999682	0.998349	0.998333	0.996918	0.985339	0.99956	0.999119	0.998868	0.999376	0.99661	0.999529	0.999462	0.999301	0.999152	0.997809
		10.7192	0.999494	0.998459	0.996038	0.942899	0.743433	0.00545919	0.999902	0.998927	0.995818	0.98859	0.967799	0.999682	0.998514	0.998396	0.997248	0.98644	0.999707	0.99934	0.999088	0.999376	0.996786	0.999623	0.999568	0.999422	0.999315	0.998082
		12.0413	0.999494	0.998704	0.996588	0.94532	0.757448	0.00550321	0.999927	0.999064	0.995881	0.988883	0.970629	0.999755	0.998597	0.998522	0.997505	0.987761	0.999707	0.99934	0.999214	0.999376	0.996874	0.999703	0.999658	0.999478	0.999467	0.998213
		13.5263	0.999494	0.998802	0.996946	0.946861	0.786726	0.00550321	0.999927	0.999092	0.996006	0.9898	0.974088	0.999902	0.998789	0.998522	0.997945	0.988113	0.999829	0.999395	0.999214	0.999376	0.997094	0.999732	0.999682	0.999488	0.999533	0.998396
		15.1946	0.999736	0.998826	0.997441	0.947477	0.798687	0.00550321	0.999927	0.999257	0.996038	0.990204	0.977579	0.999902	0.998927	0.998585	0.998092	0.989214	0.999829	0.999395	0.999528	0.999376	0.997094	0.999783	0.999739	0.99959	0.999717	0.998813
		17.0686	0.999736	0.999315	0.997799	0.94893	0.811051	0.00550321	0.999927	0.999587	0.996132	0.991195	0.979717	1	0.999064	0.998899	0.998092	0.990446	0.999829	0.999587	0.999528	0.999376	0.997094	0.999964	0.999747	0.999683	0.999837	0.998865
		19.1737	0.99989	0.999315	0.998349	0.949635	0.821947	0.00550321	0.999951	0.999587	0.996918	0.991818	0.98261	1	0.999285	0.999528	0.998386	0.990755	0.999927	0.999615	0.999528	0.999486	0.997094	0.999971	0.999788	0.99972	0.99988	0.9991
		21.5385	1	0.999511	0.998679	0.949767	0.839999	0.00563529	0.999951	0.999697	0.997107	0.991965	0.983585	1	0.999395	0.999528	0.998459	0.990887	0.999927	0.999615	0.999591	0.999486	0.997094	0.999971	0.999927	0.99972	0.99988	0.999283
		24.1949	1	0.999511	0.998872	0.951528	0.847777	0.00563529	1	0.999697	0.99761	0.991965	0.98544	1	0.999615	0.999528	0.998532	0.991459	0.999927	0.999615	0.999686	0.99978	0.997094	0.999971	0.999943	0.99972	0.999913	0.999348
		27.1789	1	0.999511	0.998954	0.953289	0.853207	0.00563529	1	0.999697	0.99783	0.992992	0.987107	1	0.99967	0.999528	0.998532	0.992119	0.999927	0.999835	0.999686	0.99978	0.997226	0.999971	0.999984	0.99972	0.999935	0.9994
		30.531	1	0.999511	0.999202	0.955798	0.866672	0.00739632	1	0.999862	0.99783	0.993176	0.988019	1	0.99989	0.999591	0.998606	0.992207	1	0.999835	0.999686	1	0.997491	0.999971	0.999984	0.99973	0.999935	0.999609
		34.2965	1	1	0.999367	0.958088	0.873129	0.00744035	1	1	0.997956	0.994276	0.988836	1	0.99989	0.999591	0.999083	0.99256	1	0.999835	0.999686	1	0.997491	0.999971	0.999984	0.99986	1	0.999609
		38.5264	1	1	0.999477	0.958528	0.881421	0.00858501	1	1	0.998333	0.995854	0.989686	1	0.999945	0.999874	0.999413	0.992692	1	0.999835	0.999906	1	0.997491	0.999971	0.999984	0.999935	1	0.9997
		43.278	1	1	0.999697	0.958616	0.889456	0.00977371	1	1	0.998931	0.996148	0.989843	1	0.999945	1	0.999523	0.992912	1	1	0.999906	1	0.997491	0.999971	0.999984	0.999935	1	0.9997
		48.6156	1	1	1	0.960333	0.892904	0.010346	1	1	0.999214	0.996698	0.990126	1	1	1	0.999523	0.993264	1	1	0.999906	1	0.997491	0.999971	0.999984	0.999935	1	0.9997
		54.6115	1	1	1	0.960905	0.899802	0.0103901	1	1	0.999497	0.996698	0.99173	1	1	1	0.99956	0.993616	1	1	0.999906	1	0.998019	0.999971	0.999984	0.999935	1	1
		61.3469	1	1	1	0.96161	0.905746	0.0103901	1	1	0.999497	0.996698	0.992704	1	1	1	0.99956	0.993616	1	1	1	1	0.998019	0.999971	0.999984	1	1	1
		68.913	1	1	1	0.96183	0.918	0.0132517	1	1	0.999623	0.997652	0.993491	1	1	1	0.99956	0.993792	1	1	1	1	0.998019	1	1	1	1	1
		77.4123	1	1	1	0.963283	0.923356	0.0135159	1	1	0.999623	0.997945	0.994497	1	1	1	0.99956	0.993836	1	1	1	1	0.998019	1	1	1	1	1
		86.9598	1	1	1	0.963723	0.930254	0.013692	1	1	0.999623	0.997945	0.995031	1	1	1	0.99956	0.99388	1	1	1	1	0.998019	1	1	1	1	1
		97.6849	1	1	1	0.964207	0.940967	0.0138241	1	1	1	0.997945	0.995755	1	1	1	0.99956	0.99388	1	1	1	1	0.998459	1	1	1	1	1
		109.733	1	1	1	0.964691	0.945737	0.0138241	1	1	1	0.997945	0.996258	1	1	1	0.99956	0.994145	1	1	1	1	0.998459
		123.266	1	1	1	0.965572	0.95135	0.0146606	1	1	1	0.998166	0.998019	1	1	1	0.99956	0.994145	1	1	1	1	0.998459
		138.469	1	1	1	0.966012	0.956817	0.0155411	1	1	1	0.998166	0.998176	1	1	1	0.99956	0.994937	1	1	1	1	0.998459
		155.547	1	1	1	0.967685	0.965952	0.0155851	1	1	1	0.998166	0.998459	1	1	1	0.99956	0.994937	1	1	1	1	0.998459
		174.731	1	1	1	0.967685	0.969695	0.0156291	1	1	1	0.998166	0.998459	1	1	1	0.99956	0.994937	1	1	1	1	0.998459
		196.281	1	1	1	0.968301	0.97263	0.0156291	1	1	1	0.998826	0.998836	1	1	1	0.99956	0.994937	1	1	1	1	0.998459
		220.489	1	1	1	0.96839	0.975528	0.0191072	1	1	1	0.998826	0.998836	1	1	1	0.99956	0.994937	1	1	1	1	0.998459
		247.683	1	1	1	0.968522	0.980261	0.0192833	1	1	1	0.998826	0.998836	1	1	1	0.99956	0.995289	1	1	1	1	0.998459
		278.231	1	1	1	0.969358	0.983343	0.0192833	1	1	1	0.998826	0.999308	1	1	1	0.99956	0.995421	1	1	1	1	0.998459
		312.546	1	1	1	0.969446	0.984664	0.0193713	1	1	1	0.998826	0.999308	1	1	1	0.99956	0.995421	1	1	1	1	0.998459
		351.093	1	1	1	0.969446	0.986462	0.0195474	1	1	1	0.998826	0.999308	1	1	1	0.99956	0.995421	1	1	1	1	0.99956
		394.395	1	1	1	0.972924	0.988039	0.0197235	1	1	1	1	1	1	1	1	0.99956	0.995421	1	1	1	1	0.99956
		443.037	1	1	1	0.972924	0.98914	0.0272519	1	1	1	1	1	1	1	1	0.99956	0.995421	1	1	1	1	0.99956
		497.678	1	1	1	0.973144	0.990791	0.027384	1	1	1	1	1	1	1	1	0.99956	0.996434	1	1	1	1	0.99956
		559.058	1	1	1	0.973144	0.992185	0.027472	1	1	1	1	1	1	1	1	0.99956	0.996434	1	1	1	1	0.99956
		628.008	1	1	1	0.973497	0.9938	0.027472	1	1	1	1	1	1	1	1	0.99956	0.996434	1	1	1	1	0.99956
		705.463	1	1	1	0.973497	0.99501	0.027472	1	1	1	1	1	1	1	1	0.99956	0.996434	1	1	1	1	0.99956
		792.47	1	1	1	0.973497	0.995634	0.0278683	1	1	1	1	1	1	1	1	0.99956	0.996434	1	1	1	1	0.99956
		890.208	1	1	1	0.973981	0.995634	0.0279123	1	1	1	1	1	1	1	1	0.99956	0.996434	1	1	1	1	0.99956
		1000	1	1	1	0.973981	0.996955	0.030818	1	1	1	1	1	1	1	1	0.99956	0.996434	1	1	1	1	0.99956

## Sheet: Figure 4b
Figure 4b
			gel	d_NS=d					d_NS=3d					d_NS=5d					d_NS=8d					d_NS=12d
			phi=0.1	phi_g=0.09,phi_NS=0.1	phi_g=0.08,phi_NS=0.2	phi_g=0.07,phi_NS=0.3	phi_g=0.06,phi_NS=0.4	phi_g=0.05,phi_NS=0.5	phi_g=0.09,phi_NS=0.1	phi_g=0.08,phi_NS=0.2	phi_g=0.07,phi_NS=0.3	phi_g=0.06,phi_NS=0.4	phi_g=0.05,phi_NS=0.5	phi_g=0.09,phi_NS=0.1	phi_g=0.08,phi_NS=0.2	phi_g=0.07,phi_NS=0.3	phi_g=0.06,phi_NS=0.4	phi_g=0.05,phi_NS=0.5	phi_g=0.09,phi_NS=0.1	phi_g=0.08,phi_NS=0.2	phi_g=0.07,phi_NS=0.3	phi_g=0.06,phi_NS=0.4	phi_g=0.05,phi_NS=0.5	phi_g=0.09,phi_NS=0.1	phi_g=0.08,phi_NS=0.2	phi_g=0.07,phi_NS=0.3	phi_g=0.06,phi_NS=0.4	phi_g=0.05,phi_NS=0.5
			gamma=0	gamma=4.31	gamma=7.09	gamma=10.49	gamma=15.46	gamma=23.50	gamma=1.43	gamma=2.36	gamma=3.49	gamma=5.15	gamma=7.83	gamma=0.86	gamma=1.41	gamma=2.09	gamma=3.09	gamma=4.70	gamma=0.53	gamma=0.88	gamma=1.31	gamma=1.93	gamma=2.93	gamma=0.35	gamma=0.59	gamma=0.87	gamma=1.28	gamma=1.95
		t/tB	N_lc/N	N_lc/N	N_lc/N	N_lc/N	N_lc/N	N_lc/N	N_lc/N	N_lc/N	N_lc/N	N_lc/N	N_lc/N	N_lc/N	N_lc/N	N_lc/N	N_lc/N	N_lc/N	N_lc/N	N_lc/N	N_lc/N	N_lc/N	N_lc/N	N_lc/N	N_lc/N	N_lc/N	N_lc/N	N_lc/N
	Adhesive	0	0.000132077	9.78378e-05	0.000165089	0.000188679	0.000220135	0.000264178	9.78378e-05	0.000165089	0.000125786	0.000220135	0.000176118	9.78378e-05	0.000110059	0.000188679	0.000146757	0.000176118	9.78378e-05	0.000110059	0.000125786	0.000146757	0.000176118	4.3482e-05	3.26115e-05	5.59055e-05	4.3482e-05	7.82677e-05
		0.00999182	0.000264154	0.000244594	0.000275149	0.000314465	0.000660405	0.000528355	0.000244594	0.000275149	0.000314465	0.000366892	0.000440296	0.000244594	0.000220119	0.000314465	0.00044027	0.000440296	0.000244594	0.000275149	0.000251572	0.000366892	0.000616414	8.69641e-05	6.52231e-05	9.31758e-05	0.000130446	0.000130446
		0.0112433	0.000264154	0.000244594	0.000275149	0.000314465	0.000660405	0.000528355	0.000244594	0.000275149	0.000314465	0.000366892	0.000440296	0.000244594	0.000275149	0.000314465	0.00044027	0.000440296	0.000244594	0.000275149	0.000251572	0.000366892	0.000616414	8.69641e-05	6.52231e-05	0.000111811	0.000130446	0.000130446
		0.0126159	0.000264154	0.000244594	0.000275149	0.000377358	0.000660405	0.000528355	0.000244594	0.000275149	0.000314465	0.000366892	0.000440296	0.000293513	0.000275149	0.000314465	0.00044027	0.000440296	0.000293513	0.000330178	0.000251572	0.000366892	0.000616414	8.69641e-05	8.15288e-05	0.000111811	0.000130446	0.000130446
		0.0141904	0.000264154	0.000244594	0.000275149	0.000377358	0.000660405	0.000616414	0.000244594	0.000330178	0.000314465	0.000366892	0.000440296	0.000293513	0.000275149	0.000314465	0.00044027	0.000440296	0.000293513	0.000330178	0.000314465	0.000366892	0.000616414	0.000115952	8.15288e-05	0.000111811	0.000130446	0.000156535
		0.0159465	0.000264154	0.000244594	0.000275149	0.000377358	0.000660405	0.000616414	0.000244594	0.000330178	0.000314465	0.000513648	0.000440296	0.000293513	0.000275149	0.000314465	0.00044027	0.000440296	0.000293513	0.000330178	0.000314465	0.000366892	0.000616414	0.000115952	9.78346e-05	0.000111811	0.000130446	0.000156535
		0.0179045	0.000264154	0.000244594	0.000330178	0.000377358	0.000660405	0.000616414	0.000293513	0.000330178	0.000377358	0.000513648	0.000528355	0.000293513	0.000275149	0.000314465	0.00044027	0.000528355	0.000293513	0.000330178	0.000377358	0.000366892	0.000616414	0.000115952	9.78346e-05	0.000111811	0.000130446	0.000156535
		0.0201249	0.000264154	0.000293513	0.000330178	0.000503145	0.000660405	0.000616414	0.000293513	0.000330178	0.000377358	0.000513648	0.000528355	0.000293513	0.000275149	0.000377358	0.00044027	0.000528355	0.000293513	0.000330178	0.000377358	0.000366892	0.000616414	0.000115952	9.78346e-05	0.000111811	0.000130446	0.000182625
		0.0226078	0.000264154	0.000293513	0.000330178	0.000503145	0.000660405	0.000616414	0.000293513	0.000330178	0.000503145	0.000513648	0.000528355	0.000293513	0.000275149	0.000377358	0.00044027	0.000528355	0.000293513	0.000330178	0.000377358	0.000366892	0.000616414	0.000115952	9.78346e-05	0.000111811	0.000130446	0.000182625
		0.0254136	0.000264154	0.000293513	0.000330178	0.000503145	0.000660405	0.000616414	0.000293513	0.000330178	0.000503145	0.000513648	0.000528355	0.000293513	0.000330178	0.000377358	0.000587027	0.000528355	0.000342432	0.000385208	0.000377358	0.00044027	0.000616414	0.000115952	0.00011414	0.000130446	0.000130446	0.000182625
		0.0285423	0.000264154	0.000293513	0.000330178	0.000503145	0.000660405	0.000616414	0.000293513	0.000385208	0.000503145	0.000587027	0.000528355	0.000293513	0.000330178	0.000377358	0.000587027	0.000528355	0.000342432	0.000385208	0.000377358	0.00044027	0.000616414	0.000115952	0.00011414	0.000130446	0.000152187	0.000182625
		0.0320748	0.000264154	0.000342432	0.000385208	0.000503145	0.000660405	0.000616414	0.000489189	0.000385208	0.000628931	0.000587027	0.000704473	0.000293513	0.000330178	0.000377358	0.000587027	0.000528355	0.000342432	0.000440238	0.000440252	0.00044027	0.000616414	0.000115952	0.00011414	0.000167716	0.000152187	0.000182625
		0.0360311	0.00030818	0.000342432	0.000385208	0.000503145	0.000660405	0.000704473	0.000489189	0.000495267	0.000628931	0.000587027	0.000704473	0.000342432	0.000330178	0.000440252	0.000587027	0.000528355	0.000342432	0.000440238	0.000440252	0.000513648	0.000616414	0.000115952	0.000130446	0.000167716	0.000173928	0.000182625
		0.0404921	0.00030818	0.000489189	0.000385208	0.000503145	0.00088054	0.000704473	0.000489189	0.000495267	0.000628931	0.000587027	0.000704473	0.000342432	0.000330178	0.000440252	0.000660405	0.000616414	0.000342432	0.000440238	0.000440252	0.000513648	0.000616414	0.000115952	0.000130446	0.000167716	0.000195669	0.000208714
		0.0454981	0.00030818	0.000489189	0.000550297	0.000503145	0.00088054	0.000704473	0.000489189	0.000495267	0.000628931	0.000733783	0.000880592	0.00044027	0.000385208	0.000440252	0.000660405	0.000616414	0.000391351	0.000440238	0.000503145	0.000513648	0.000616414	0.000115952	0.000130446	0.000167716	0.000195669	0.000208714
		0.0511299	0.000352206	0.000489189	0.000550297	0.000566038	0.000953918	0.000792533	0.000489189	0.000495267	0.000628931	0.000733783	0.000880592	0.00044027	0.000385208	0.000440252	0.000660405	0.000704473	0.000391351	0.000440238	0.000503145	0.000587027	0.000704473	0.000115952	0.000146752	0.000167716	0.000195669	0.000234803
		0.0574479	0.000352206	0.000489189	0.000550297	0.000566038	0.000953918	0.000792533	0.000489189	0.000495267	0.000628931	0.000733783	0.00132089	0.00044027	0.000440238	0.000503145	0.000660405	0.000704473	0.000391351	0.000660357	0.000503145	0.000587027	0.000704473	0.000115952	0.000163058	0.000167716	0.000195669	0.000234803
		0.0645532	0.000396231	0.000489189	0.000550297	0.000566038	0.000953918	0.000792533	0.000489189	0.000550297	0.000628931	0.000807162	0.00132089	0.000489189	0.000440238	0.000566038	0.000660405	0.000704473	0.000391351	0.000715386	0.000503145	0.000587027	0.000704473	0.000130446	0.000163058	0.000186352	0.00021741	0.000260892
		0.0725265	0.000484283	0.000489189	0.000550297	0.000628931	0.000953918	0.000792533	0.000489189	0.000550297	0.000628931	0.000807162	0.00132089	0.000538108	0.000495267	0.000691824	0.000660405	0.000704473	0.000391351	0.000715386	0.000566038	0.000660405	0.000704473	0.000130446	0.000195669	0.000186352	0.000282633	0.000286981
		0.0815091	0.000528309	0.000635946	0.000605327	0.000754717	0.000953918	0.000880592	0.000489189	0.000550297	0.000691824	0.000807162	0.00140895	0.000587027	0.000495267	0.000691824	0.000733783	0.000704473	0.000489189	0.000715386	0.000566038	0.00088054	0.000792533	0.00014494	0.000195669	0.000204987	0.000282633	0.000286981
		0.0915816	0.000528309	0.000635946	0.000605327	0.000754717	0.000953918	0.00105671	0.000489189	0.000605327	0.000691824	0.00117405	0.00140895	0.000587027	0.000605327	0.000691824	0.000733783	0.000792533	0.000635946	0.000715386	0.00100629	0.000953918	0.000792533	0.000188422	0.000195669	0.000223622	0.000282633	0.000286981
		0.102906	0.000572334	0.000684864	0.000605327	0.000754717	0.0010273	0.00105671	0.000538108	0.000605327	0.00081761	0.00117405	0.00140895	0.000635946	0.000605327	0.000691824	0.000807162	0.000880592	0.000684864	0.000715386	0.00106918	0.000953918	0.00114477	0.000188422	0.000228281	0.000223622	0.000304374	0.000313071
		0.115623	0.00061636	0.000684864	0.000770416	0.000754717	0.0010273	0.00132089	0.000831621	0.000715386	0.00081761	0.00117405	0.00140895	0.000684864	0.000660357	0.000691824	0.0010273	0.000880592	0.000684864	0.000825446	0.00113208	0.000953918	0.00114477	0.000188422	0.000244586	0.000316798	0.000347856	0.000313071
		0.129934	0.000660386	0.000733783	0.000825446	0.000880503	0.0010273	0.00132089	0.000831621	0.000880475	0.00100629	0.00139419	0.00149701	0.000684864	0.000715386	0.00081761	0.00110068	0.000968651	0.000733783	0.000825446	0.00113208	0.00154095	0.00114477	0.000188422	0.000244586	0.000316798	0.000413079	0.000365249
		0.146002	0.000792463	0.000733783	0.000825446	0.000943396	0.0010273	0.00132089	0.00088054	0.000990535	0.00100629	0.00139419	0.00149701	0.000733783	0.000715386	0.000943396	0.00154095	0.00140895	0.0010273	0.000880475	0.00157233	0.00154095	0.00132089	0.000231904	0.000277198	0.000428609	0.000456561	0.000443517
		0.164048	0.000836489	0.0010273	0.000880475	0.000943396	0.0010273	0.00132089	0.00088054	0.000990535	0.00100629	0.00146757	0.00149701	0.000733783	0.000880475	0.00119497	0.00154095	0.00140895	0.0010273	0.000990535	0.00169811	0.00154095	0.0019373	0.000231904	0.000326115	0.000428609	0.000500043	0.000495695
		0.184334	0.000836489	0.0010273	0.000935505	0.000943396	0.0010273	0.00132089	0.00088054	0.00126568	0.00106918	0.00146757	0.00149701	0.000782702	0.00104556	0.00119497	0.00161432	0.00149701	0.00132081	0.000990535	0.00169811	0.00176108	0.00220148	0.000231904	0.000342421	0.000447244	0.00063049	0.000547874
		0.207123	0.00092454	0.0010273	0.00115562	0.000943396	0.00110068	0.00132089	0.000929459	0.00159586	0.00113208	0.00146757	0.00149701	0.000929459	0.00104556	0.00119497	0.0016877	0.00149701	0.00136973	0.00110059	0.00176101	0.00249486	0.00220148	0.000246398	0.000358727	0.000447244	0.00063049	0.000626141
		0.232739	0.000968566	0.00127189	0.00121065	0.00106918	0.00110068	0.00132089	0.0010273	0.00159586	0.00157233	0.00146757	0.00167312	0.000978378	0.00121065	0.00144654	0.00190784	0.00158507	0.00136973	0.00115562	0.00176101	0.00249486	0.00317013	0.000318868	0.000407644	0.000782677	0.000673972	0.000652231
		0.261523	0.00114467	0.00132081	0.00165089	0.00119497	0.00132081	0.00132089	0.00136973	0.00181598	0.00157233	0.00146757	0.00167312	0.00122297	0.00137574	0.0018239	0.00190784	0.00167312	0.00141865	0.00115562	0.00176101	0.00330203	0.00343431	0.000405832	0.000554396	0.000819947	0.000913123	0.000887034
		0.293861	0.00149687	0.00136973	0.00165089	0.00119497	0.00132081	0.00132089	0.00141865	0.00214616	0.0018239	0.00146757	0.00167312	0.00185892	0.00170592	0.00188679	0.00212797	0.00308207	0.00151649	0.00126568	0.00188679	0.00344878	0.00343431	0.000492796	0.000635925	0.00102493	0.000913123	0.000965301
		0.330194	0.0015409	0.00136973	0.00165089	0.00125786	0.00132081	0.00132089	0.00141865	0.00247634	0.00213836	0.00183446	0.00184924	0.00254378	0.00170592	0.00283019	0.00220135	0.00308207	0.00185892	0.00176095	0.00201258	0.00366892	0.00396266	0.000681219	0.000652231	0.00122992	0.00110879	0.00109575
		0.37103	0.00242141	0.00146757	0.00236628	0.00150943	0.00146757	0.00132089	0.00166324	0.00264143	0.00226415	0.00183446	0.00184924	0.00278838	0.00209113	0.00295597	0.00234811	0.00308207	0.00215243	0.0020361	0.00289308	0.00388905	0.00528355	0.000753689	0.000815288	0.00124856	0.00154361	0.00114793
		0.416911	0.00259752	0.00190784	0.00253137	0.00194969	0.00154095	0.00140895	0.00225027	0.00264143	0.00245283	0.00183446	0.00184924	0.00303297	0.00209113	0.00314465	0.00308189	0.00308207	0.00215243	0.00209113	0.00339623	0.0044027	0.00563579	0.00107256	0.000864206	0.001379	0.00176102	0.00125228
		0.468485	0.00316985	0.00234811	0.00275149	0.00207547	0.00161432	0.00140895	0.00313081	0.00269646	0.00352201	0.00242149	0.00184924	0.0033754	0.00335681	0.00333333	0.00308189	0.00369849	0.00234811	0.00242131	0.00345912	0.00491635	0.00660444	0.00110155	0.000978346	0.00204987	0.00176102	0.00148709
		0.526418	0.00413842	0.00313081	0.00275149	0.00283019	0.00205459	0.00140895	0.00322865	0.00291657	0.00358491	0.00264162	0.00255372	0.00352216	0.00363196	0.00333333	0.00352216	0.00369849	0.00543	0.0035219	0.00421384	0.00528324	0.00739697	0.00126098	0.00143491	0.00236667	0.00204366	0.00224367
		0.591516	0.00563529	0.00327757	0.00291657	0.00283019	0.00205459	0.00149701	0.00479405	0.00412723	0.00459119	0.00286176	0.00281789	0.00381567	0.00478759	0.00584906	0.0037423	0.00554773	0.00684864	0.00418226	0.00610063	0.00697094	0.00827756	0.0014494	0.00159797	0.00249711	0.00289156	0.0031568
		0.664648	0.00726424	0.0051854	0.00313669	0.00289308	0.00212797	0.00149701	0.00523432	0.0046225	0.00471698	0.00689756	0.00281789	0.00381567	0.00528285	0.00742138	0.00792486	0.0062522	0.00807162	0.00467753	0.00641509	0.00748459	0.00836562	0.00195669	0.00291873	0.00277664	0.00293504	0.00367858
		0.746843	0.00818878	0.00743567	0.00473256	0.00459119	0.00212797	0.00149701	0.00635946	0.00572309	0.00490566	0.00763135	0.00299401	0.00748459	0.00605327	0.0115723	0.0134282	0.00686862	0.00841405	0.00489764	0.00849057	0.00799824	0.00880592	0.00205815	0.00319593	0.00309344	0.00404383	0.00373076
		0.839212	0.0104781	0.0080227	0.00561303	0.00553459	0.00212797	0.00149701	0.00816946	0.00902487	0.00597484	0.00792486	0.00299401	0.00919675	0.00698877	0.0121384	0.0134282	0.00766115	0.0137462	0.00764913	0.0144654	0.00865864	0.0134731	0.00862394	0.00345682	0.00497559	0.00447865	0.00480042
		0.942986	0.0284846	0.0088054	0.00720889	0.00761006	0.00227473	0.00149701	0.0122297	0.0116663	0.00849057	0.00851189	0.00325819	0.015654	0.00952014	0.0151572	0.0142354	0.00774921	0.0214265	0.0187651	0.0166667	0.0222336	0.0137372	0.0116967	0.00600052	0.00739816	0.00684842	0.00587008
		1.05962	0.0658625	0.0114959	0.00863967	0.00924528	0.002715	0.00149701	0.0353684	0.0160687	0.0143396	0.00865864	0.00334625	0.0201057	0.0159586	0.0157233	0.0146023	0.0101268	0.0365913	0.0374752	0.0244025	0.0316261	0.0139133	0.0147549	0.00639186	0.0081622	0.00815288	0.00641795
		1.19064	0.088976	0.0275413	0.00990535	0.00930818	0.002715	0.00158507	0.0668232	0.0367048	0.0167296	0.00895216	0.0062522	0.0753351	0.0292208	0.0188679	0.0189316	0.0128566	0.135065	0.0578362	0.0366667	0.0345612	0.0169074	0.0186973	0.0113325	0.0118333	0.0120228	0.00746152
		1.3379	0.225764	0.0893748	0.011116	0.0103145	0.00278838	0.00184924	0.16608	0.040722	0.0278616	0.013575	0.0062522	0.105127	0.0723641	0.0244654	0.0196654	0.0152342	0.271891	0.0773168	0.084717	0.0599501	0.0194611	0.0380758	0.0227792	0.0180016	0.0177624	0.0102009
		1.50334	0.468918	0.139615	0.0186	0.0103145	0.00286176	0.0019373	0.350308	0.0774818	0.0350314	0.013575	0.00986263	0.355934	0.113967	0.0338365	0.0253155	0.0184044	0.511349	0.168446	0.310629	0.0893014	0.0265939	0.0780358	0.112673	0.0522344	0.0293721	0.0143491
		1.68924	0.595316	0.409304	0.0585516	0.0116352	0.00557675	0.00202536	0.443597	0.123212	0.0385535	0.0173907	0.011888	0.491537	0.352575	0.169874	0.0324332	0.0260655	0.578906	0.316531	0.489182	0.158717	0.0274745	0.379163	0.199371	0.141292	0.0456561	0.0169841
		1.89814	0.652681	0.505332	0.10098	0.0197484	0.00601702	0.00211342	0.652333	0.196456	0.0444025	0.0179777	0.0124163	0.618433	0.500715	0.36805	0.0393308	0.0281789	0.665444	0.538191	0.55805	0.324112	0.0317894	0.479955	0.442685	0.344639	0.0696147	0.0212366
		2.13288	0.720393	0.605176	0.192164	0.0286164	0.00653067	0.0023776	0.729772	0.575666	0.157736	0.0246551	0.0158507	0.722239	0.660192	0.556604	0.0558409	0.0281789	0.721994	0.707627	0.646415	0.518345	0.0760831	0.554686	0.549993	0.470519	0.234455	0.0494391
		2.39665	0.773047	0.672782	0.355987	0.0313836	0.00719108	0.0023776	0.769788	0.666245	0.346855	0.0414588	0.0185805	0.772576	0.751926	0.729623	0.0884209	0.0286192	0.775609	0.772672	0.771006	0.587834	0.077404	0.627199	0.622799	0.593511	0.545352	0.0768067
		2.69303	0.804394	0.760444	0.52757	0.0472956	0.00975932	0.00255372	0.813374	0.758915	0.608113	0.0429997	0.0283551	0.805009	0.816641	0.778113	0.196287	0.0331103	0.810684	0.819007	0.812201	0.754403	0.118792	0.689393	0.681173	0.663747	0.635751	0.159353
		3.02607	0.844325	0.791997	0.615617	0.0754717	0.0100528	0.00281789	0.840329	0.802278	0.735094	0.0471823	0.0286192	0.845954	0.841955	0.84478	0.614984	0.0465833	0.843998	0.857143	0.84956	0.796302	0.22323	0.734644	0.728623	0.717901	0.708627	0.28312
		3.40029	0.867923	0.828197	0.659256	0.0801887	0.0115938	0.00334625	0.867968	0.84344	0.795472	0.259319	0.0291476	0.876822	0.875798	0.87761	0.739874	0.0493131	0.869876	0.878659	0.872893	0.839595	0.24093	0.777372	0.760615	0.772688	0.762523	0.624367
		3.82079	0.885885	0.852705	0.743617	0.261006	0.0121074	0.00484325	0.888563	0.868039	0.846478	0.406076	0.0322297	0.900303	0.895223	0.899937	0.808776	0.0741458	0.89052	0.900176	0.897484	0.875697	0.264618	0.817854	0.796064	0.809828	0.801744	0.699504
		4.2933	0.90125	0.873545	0.789952	0.500126	0.014162	0.00484325	0.90769	0.887244	0.867358	0.547549	0.05354	0.918648	0.91729	0.918994	0.857132	0.107961	0.905684	0.912393	0.912579	0.889492	0.373459	0.848277	0.829295	0.838526	0.833659	0.734855
		4.82423	0.916923	0.890079	0.820713	0.585849	0.022307	0.00484325	0.923882	0.908981	0.886855	0.737306	0.0585594	0.934644	0.935395	0.933208	0.892721	0.215481	0.91992	0.929507	0.927673	0.914001	0.480363	0.870757	0.863178	0.862212	0.859944	0.790086
		5.42084	0.931144	0.904021	0.847678	0.635597	0.0319196	0.00519549	0.939977	0.928847	0.910755	0.789111	0.108841	0.945309	0.943154	0.951069	0.908204	0.376629	0.932003	0.945245	0.939623	0.9344	0.801162	0.897368	0.88811	0.889773	0.891186	0.810618
		6.0912	0.945056	0.916789	0.881631	0.68478	0.035295	0.00572385	0.950201	0.942164	0.92673	0.830349	0.146002	0.954359	0.955976	0.961698	0.926548	0.546407	0.940221	0.953665	0.953396	0.949075	0.836298	0.916036	0.90859	0.910831	0.913427	0.847978
		6.84448	0.953597	0.93303	0.900231	0.744088	0.0380834	0.0062522	0.958566	0.950803	0.940252	0.861535	0.173477	0.960522	0.963185	0.970314	0.935941	0.582423	0.948439	0.964121	0.960629	0.957	0.864741	0.931269	0.922075	0.927043	0.929037	0.891808
		7.6909	0.962578	0.943841	0.915529	0.78761	0.282066	0.0081895	0.965072	0.960984	0.950503	0.890446	0.193994	0.966637	0.968963	0.972579	0.946214	0.595632	0.956413	0.969459	0.966352	0.965586	0.912909	0.94385	0.937206	0.940386	0.940277	0.905374
		8.64202	0.969094	0.952549	0.930608	0.815535	0.452084	0.00836562	0.970208	0.965551	0.956164	0.910405	0.195315	0.97104	0.974631	0.978553	0.954726	0.712839	0.963164	0.974576	0.976226	0.975271	0.920659	0.954532	0.948148	0.952145	0.951996	0.920324
		9.71074	0.975302	0.959446	0.938037	0.831384	0.491782	0.00898204	0.976176	0.970559	0.965031	0.928236	0.247799	0.977204	0.980134	0.983459	0.96243	0.751937	0.968252	0.980575	0.980566	0.979161	0.926911	0.963403	0.95992	0.961388	0.962605	0.930237
		10.9116	0.97922	0.963262	0.946786	0.853711	0.592677	0.00942233	0.981998	0.976227	0.969497	0.941004	0.525889	0.981655	0.984812	0.985912	0.967127	0.769021	0.970795	0.985637	0.985409	0.985324	0.937126	0.970534	0.96747	0.970184	0.973454	0.94743
		12.261	0.982698	0.968154	0.955976	0.870314	0.650572	0.0139133	0.984444	0.98184	0.976855	0.949883	0.649348	0.982878	0.987728	0.988616	0.970282	0.783639	0.978965	0.987783	0.989119	0.989213	0.948133	0.976621	0.976895	0.975662	0.977846	0.95904
		13.7773	0.985339	0.973388	0.961039	0.898302	0.693205	0.0239521	0.98777	0.984812	0.982767	0.956193	0.730979	0.98596	0.989599	0.990377	0.975271	0.792004	0.985226	0.990205	0.990881	0.991488	0.950687	0.981882	0.982732	0.981104	0.983238	0.964362
		15.4811	0.987893	0.977155	0.965001	0.909811	0.726079	0.0243924	0.990167	0.986022	0.987925	0.96243	0.794734	0.992662	0.990755	0.993082	0.977913	0.81305	0.988798	0.991691	0.993459	0.992589	0.954914	0.985839	0.986613	0.986937	0.986129	0.97185
		17.3956	0.992296	0.981606	0.968908	0.917862	0.765703	0.0249207	0.993347	0.988224	0.988742	0.976812	0.825291	0.994668	0.991525	0.994277	0.979894	0.818862	0.992075	0.993672	0.995346	0.993176	0.9587	0.988361	0.989483	0.989602	0.989608	0.976728
		19.5468	0.994893	0.988749	0.976282	0.930881	0.797623	0.0339908	0.994081	0.991691	0.989245	0.980114	0.854614	0.99594	0.991801	0.99522	0.985691	0.82714	0.995206	0.994607	0.99717	0.995157	0.965393	0.991695	0.991603	0.991745	0.992304	0.979416
		21.9641	0.996522	0.991928	0.98063	0.940503	0.82125	0.0499296	0.995402	0.995322	0.990252	0.984811	0.882441	0.996674	0.995102	0.996289	0.990534	0.839556	0.996625	0.996863	0.997925	0.995597	0.968475	0.993739	0.993804	0.993571	0.993326	0.983981
		24.6804	0.997226	0.993641	0.983491	0.94761	0.851702	0.075907	0.996282	0.996918	0.991132	0.98958	0.90155	0.997212	0.995598	0.996981	0.991268	0.841493	0.997309	0.997193	0.998868	0.996918	0.972173	0.994536	0.9955	0.994894	0.994695	0.986564
		27.7325	0.998063	0.995744	0.985967	0.95434	0.868286	0.110867	0.99682	0.996918	0.991698	0.991195	0.920659	0.997848	0.996038	0.997547	0.992149	0.853558	0.998337	0.997193	0.999434	0.997579	0.975872	0.996652	0.997522	0.996683	0.996652	0.989016
		31.1621	0.998591	0.997016	0.987453	0.961132	0.884282	0.117207	0.997358	0.997909	0.992579	0.991561	0.934044	0.998875	0.996313	0.998239	0.995084	0.854614	0.998386	0.99912	0.999434	0.997652	0.97869	0.997377	0.997897	0.998155	0.997782	0.991182
		35.0158	0.998767	0.997701	0.99026	0.970063	0.901453	0.191441	0.998581	0.997964	0.993396	0.992295	0.941617	0.999755	0.997193	0.998239	0.995451	0.863861	0.99956	0.999395	0.999748	0.997652	0.979218	0.998203	0.998467	0.998882	0.998413	0.992043
		39.346	0.99978	0.997945	0.993011	0.977107	0.911359	0.263473	0.999413	0.99912	0.993396	0.992882	0.955354	0.999755	0.997193	0.998365	0.995964	0.909739	0.99956	0.999395	1	0.997799	0.980187	0.999	0.999087	0.998994	0.998804	0.992173
		44.2118	1	0.998386	0.995873	0.980126	0.919284	0.425414	0.999413	0.99912	0.994277	0.994423	0.958612	0.999755	0.997854	0.998553	0.996698	0.912117	0.999706	0.999395	1	0.997799	0.982036	0.999043	0.999658	0.999217	0.999022	0.993139
		49.6793	1	0.998777	0.997028	0.984025	0.92963	0.455266	0.999804	0.99912	0.995346	0.99501	0.962927	0.999902	0.998129	0.998931	0.997065	0.914935	0.999804	0.999395	1	0.997799	0.982036	0.999159	0.999658	0.999385	0.999065	0.994756
		55.823	1	0.999168	0.997028	0.985535	0.941517	0.597482	0.999804	0.99934	0.995597	0.995451	0.970148	0.999902	0.998184	0.998931	0.997065	0.919162	1	0.999505	1	0.997799	0.982036	0.999217	0.999706	0.999571	0.999283	0.996191
		62.7264	1	0.999609	0.997028	0.987987	0.949442	0.652166	0.999804	0.99934	0.996289	0.995597	0.982652	0.999902	0.998184	0.999748	0.997065	0.919338	1	1	1	0.997799	0.985822	0.99987	0.999804	0.999758	0.999522	0.996921
		70.4836	1	0.999755	0.997028	0.989182	0.954505	0.6851	0.999804	0.99934	0.996289	0.997358	0.985382	0.999902	0.998184	0.999937	0.997065	0.939063	1	1	1	0.998386	0.988816	0.99987	0.999804	0.999758	0.999565	0.996921
		79.2	1	1	0.998459	0.98956	0.958835	0.7087	0.999804	0.99978	0.996541	0.997872	0.987319	0.999902	0.998184	1	0.997065	0.950599	1	1	1	0.998899	0.988816	0.99987	0.999804	0.999888	0.999565	0.998069
		88.9944	1	1	0.998789	0.990126	0.96764	0.72323	1	0.99978	0.99805	0.998239	0.988728	0.999902	0.998184	1	0.997065	0.964512	1	1	1	0.998899	0.988816	0.999899	0.999804	0.999888	0.999565	0.998069
		100	1	1	0.998789	0.993019	0.974611	0.751409	1	0.99978	0.99805	5.15	0.989081	0.999902	0.998184	1	0.997065	0.965305	1	0.88	1	0.999046	0.991018	0.999899	1	0.999888	0.999935	0.998069
