# Supplementary material for: Colloidal gelation with non-sticky particles
Source: Nat Commun. 2023 May 15;14:2773. doi: 10.1038/s41467-023-38461-1 (PMC10185553; doi:10.1038/s41467-023-38461-1)
Supplement: Supplementary file 3 — Source data [file 41467_2023_38461_MOESM3_ESM.zip › Figure5.xlsx]

## Sheet: Figure 5a
Figure 5a
	phi_g=0.05	t/tB	colloid MSD	NS MSD		phi_g=0.1	t/tB	colloid MSD	NS MSD		phi_g=0.2	t/tB	colloid MSD	NS MSD
	d_NS=5d	0.00999182	0.00891043	0.00828756		d_NS=5d	0.00999182	0.00871159	0.00775181		d_NS=5d	0.00999182	0.00816704	0.00646638
	phi_NS=0.3	0.0112231	0.0101235	0.00957031		phi_NS=0.3	0.0112231	0.00987939	0.00869526		phi_NS=0.3	0.0112231	0.00924134	0.00720339
		0.0126159	0.0114828	0.0109528			0.0126159	0.0111646	0.00979357			0.0126159	0.0104131	0.00804134
		0.0141702	0.0130086	0.0122857			0.0141702	0.0126399	0.0112351			0.0141702	0.0117456	0.00878882
		0.0159062	0.0147057	0.01391			0.0159062	0.014301	0.012761			0.0159062	0.0131979	0.00991759
		0.0178642	0.016598	0.0158345			0.0178642	0.0161397	0.0143769			0.0178642	0.0147727	0.0111715
		0.0200644	0.01871	0.0178081			0.0200644	0.0181943	0.0161112			0.0200644	0.0165256	0.0123819
		0.022527	0.0210344	0.0199327			0.022527	0.0204685	0.0177101			0.022527	0.0185141	0.0130916
		0.0253126	0.0236432	0.0220809			0.0253126	0.023024	0.0197931			0.0253126	0.0207193	0.0142261
		0.0284212	0.0265655	0.0247675			0.0284212	0.0258688	0.0223971			0.0284212	0.0231439	0.0155629
		0.0319133	0.030001	0.0280356			0.0319133	0.0292033	0.0246935			0.0319133	0.0258317	0.0168309
		0.0358495	0.0337501	0.0318046			0.0358495	0.0328326	0.0278686			0.0358495	0.0287551	0.0183064
		0.0402499	0.0379258	0.0359351			0.0402499	0.0368586	0.0317656			0.0402499	0.0319823	0.0198399
		0.0452155	0.042607	0.040361			0.0452155	0.0413335	0.0357509			0.0452155	0.0356737	0.0222703
		0.0507665	0.0481033	0.0452909			0.0507665	0.0462182	0.0393203			0.0507665	0.0396892	0.0246374
		0.0570241	0.0540864	0.0500964			0.0570241	0.0517359	0.0422682			0.0570241	0.0441116	0.0279072
		0.0640486	0.0604372	0.056045			0.0640486	0.0576863	0.0472315			0.0640486	0.048943	0.0293366
		0.071921	0.0676685	0.0626081			0.071921	0.0643987	0.0522058			0.071921	0.0543918	0.0321727
		0.0807824	0.0758102	0.0702315			0.0807824	0.0721424	0.0562787			0.0807824	0.060404	0.0360902
		0.0907338	0.0843458	0.0773366			0.0907338	0.0806055	0.0622962			0.0907338	0.0669067	0.0397989
		0.101896	0.094325	0.0850864			0.101896	0.0893973	0.0689796			0.101896	0.0739861	0.0420155
		0.114432	0.105294	0.0966584			0.114432	0.0998645	0.0766012			0.114432	0.0816127	0.0458359
		0.128521	0.118092	0.104485			0.128521	0.111439	0.0878816			0.128521	0.0901038	0.0494049
		0.144347	0.132666	0.118399			0.144347	0.12502	0.0990078			0.144347	0.0996234	0.0541676
		0.16211	0.148298	0.130573			0.16211	0.139246	0.10973			0.16211	0.110129	0.0589889
		0.182073	0.165801	0.146106			0.182073	0.155493	0.117523			0.182073	0.121572	0.0651281
		0.204479	0.185107	0.162508			0.204479	0.17263	0.12621			0.204479	0.133578	0.0739812
		0.229671	0.205744	0.18092			0.229671	0.192776	0.136716			0.229671	0.147312	0.0843577
		0.25793	0.230364	0.200148			0.25793	0.21404	0.153892			0.25793	0.16186	0.0934451
		0.289682	0.258777	0.223896			0.289682	0.237563	0.175853			0.289682	0.17716	0.100829
		0.32535	0.286773	0.245588			0.32535	0.264819	0.18642			0.32535	0.193462	0.108167
		0.365398	0.319887	0.271866			0.365398	0.291117	0.205501			0.365398	0.211203	0.120102
		0.410392	0.358434	0.299597			0.410392	0.322056	0.222513			0.410392	0.230488	0.135079
		0.460916	0.399105	0.326729			0.460916	0.356146	0.246407			0.460916	0.249578	0.14411
		0.517657	0.444434	0.375913			0.517657	0.39341	0.272931			0.517657	0.270377	0.156133
		0.581383	0.492454	0.424178			0.581383	0.433358	0.300491			0.581383	0.292898	0.172974
		0.652961	0.546458	0.470437			0.652961	0.476642	0.328948			0.652961	0.315596	0.191916
		0.733339	0.605823	0.524697			0.733339	0.523548	0.352743			0.733339	0.339185	0.205114
		0.823629	0.6751	0.580155			0.823629	0.577697	0.39184			0.823629	0.363407	0.222164
		0.925021	0.748799	0.64476			0.925021	0.632338	0.416196			0.925021	0.38715	0.243407
		1.03891	0.823496	0.703223			1.03891	0.693058	0.468675			1.03891	0.410667	0.265865
		1.1668	0.909371	0.754172			1.1668	0.75593	0.533918			1.1668	0.436247	0.288224
		1.31044	1.00165	0.819413			1.31044	0.819622	0.567435			1.31044	0.461186	0.310056
		1.47179	1.10132	0.899644			1.47179	0.890876	0.631454			1.47179	0.487009	0.33774
		1.65297	1.20776	1.00236			1.65297	0.96587	0.697825			1.65297	0.512192	0.360093
		1.85648	1.32462	1.12016			1.85648	1.04167	0.73537			1.85648	0.536929	0.369285
		2.08502	1.45208	1.22443			2.08502	1.11929	0.819617			2.08502	0.559951	0.395985
		2.34172	1.5846	1.35935			2.34172	1.2009	0.930828			2.34172	0.582413	0.430481
		2.63001	1.72498	1.51535			2.63001	1.28857	0.990761			2.63001	0.604839	0.442179
		2.95381	1.88475	1.67838			2.95381	1.37805	1.04047			2.95381	0.624578	0.468298
		3.31745	2.04327	1.892			3.31745	1.47101	1.17053			3.31745	0.643675	0.506289
		3.72586	2.21916	2.039			3.72586	1.56095	1.2479			3.72586	0.662185	0.544053
		4.18456	2.41429	2.25324			4.18456	1.65657	1.36646			4.18456	0.678704	0.546865
		4.69973	2.60079	2.41511			4.69973	1.75541	1.54827			4.69973	0.693253	0.560336
		5.27833	2.82625	2.66434			5.27833	1.85362	1.61056			5.27833	0.706079	0.601593
		5.92814	3.01966	2.87787			5.92814	1.96104	1.74573			5.92814	0.717441	0.618227
		6.65797	3.23578	3.1129			6.65797	2.0606	1.85206			6.65797	0.727821	0.616993
		7.47764	3.44644	3.3351			7.47764	2.16204	2.0494			7.47764	0.73637	0.62856
		8.39824	3.69632	3.75686			8.39824	2.26376	2.22747			8.39824	0.744248	0.605413
		9.43216	3.93176	4.02315			9.43216	2.36205	2.47108			9.43216	0.751553	0.63806
		10.5934	4.20955	4.33859			10.5934	2.47645	2.61627			10.5934	0.757069	0.643787
		11.8976	4.45469	4.70856			11.8976	2.59902	2.74374			11.8976	0.760613	0.630944
		13.3623	4.71448	5.08598			13.3623	2.6921	3.01615			13.3623	0.764078	0.661661
		15.0073	4.96455	5.46839			15.0073	2.80457	3.2367			15.0073	0.768158	0.675568
		16.8549	5.23903	6.01478			16.8549	2.90462	3.60756			16.8549	0.769929	0.702722
		18.93	5.52474	6.59962			18.93	3.00629	3.95729			18.93	0.770764	0.663208
		21.2605	5.79572	7.21673			21.2605	3.13158	4.23054			21.2605	0.772916	0.679216
		23.8779	6.08547	8.26873			23.8779	3.24314	4.78395			23.8779	0.773495	0.660753
		26.8176	6.36128	9.03379			26.8176	3.33428	5.19168			26.8176	0.77426	0.70366
		30.1191	6.61925	9.99156			30.1191	3.45813	5.49418			30.1191	0.775133	0.700757
		33.8272	6.93353	11.0419			33.8272	3.57905	5.99864			33.8272	0.776173	0.695751
		37.9917	7.28762	12.1061			37.9917	3.68257	6.36642			37.9917	0.776594	0.712506
		42.6689	7.58924	13.0378			42.6689	3.80759	6.9116			42.6689	0.777786	0.699114
		47.922	7.98064	14.2266			47.922	3.91228	7.69165			47.922	0.778442	0.694414
		53.8218	8.31287	14.9097			53.8218	4.01424	8.02313			53.8218	0.778468	0.723645
		60.4479	8.67258	15.7791			60.4479	4.13794	8.55478			60.4479	0.778575	0.747273
		67.8898	9.11231	16.78			67.8898	4.26294	9.1195			67.8898	0.779213	0.706017
		76.2479	9.54733	18.8267			76.2479	4.38922	9.58428			76.2479	0.780526	0.71736
		85.6349	10.011	20.2493			85.6349	4.51991	10.1084			85.6349	0.779767	0.730145
		96.1776	10.432	22.3713			96.1776	4.62738	11.0478			96.1776	0.780266	0.712465
		108.018	10.8479	24.4592			108.018	4.71857	11.3787
		121.317	11.3514	26.9162			121.317	4.84184	12.5083
		136.252	11.6769	30.2027			136.252	4.96193	12.5725
		153.026	12.0629	30.814			153.026	5.07645	13.2333
		171.866	12.6776	35.3344			171.866	5.14275	14.0026
		193.025	13.1093	38.842			193.025	5.1865	13.9718
		216.788	13.6038	43.2741			216.788	5.25708	14.7273
		243.478	14.0284	48.8843			243.478	5.34349	15.2897
		273.453	14.7028	53.0396			273.453	5.43809	15.733
		307.118	15.1408	58.0112			307.118	5.46419	16.4122
		344.928	15.5066	60.8114			344.928	5.49358	17.1363
		387.393	16.0132	65.6969			387.393	5.56444	17.5081
		435.086	16.8994	73.8008			435.086	5.61144	18.2426
		488.65	17.5389	77.1742			488.65	5.63718	20.8358
		548.809	18.0327	87.8574			548.809	5.70241	20.8162
		616.374	18.5008	94.121			616.374	5.71315	21.5157
		692.257	19.3154	107.164			692.257	5.75808	22.5132
		777.483	20.1296	119.787			777.483	5.82464	23.2704
		873.2	20.7256	135.591			873.2	5.82279	23.3305
		980.702	21.3703	153.881			980.702	5.82842	24.2565
		1101.44	22.3209	166.674
		1237.04	23.1155	186.509
		1389.33	24.123	203.605
		1560.38	24.9963	244.077
		1752.48	25.6825	277.68
		1968.23	26.5179	305.384
		2210.54	27.3739	339.662
		2482.69	28.0533	370.367
		2788.34	28.3316	402.535
		3131.62	28.8236	439.656
		3517.16	29.2619	499.996
		3950.16	29.459	544.481
		4436.47	30.1629	618.613
		4982.66	31.3618	685.346
		5596.08	31.5336	762.897
		6285.03	32.2242	849.835
		7058.79	32.9435	953.252
		7927.82	33.2736	1024.47
		8903.83	34.7336	1108.4
		10000	35.023	1227.35
	d_NS=d	t/tB	colloid MSD	NS MSD		d_NS=5d	t/tB	colloid MSD	NS MSD		d_NS=12d	t/tB	colloid MSD	NS MSD
	phi_g=0.1	0.00999182	0.00745673	0.00726627		phi_g=0.1	0.00999182	0.00871159	0.00775181		phi_g=0.1	0.00999182	0.00882167	0.00661495
	phi_NS=0.3	0.0112433	0.00840064	0.00817053		phi_NS=0.3	0.0112433	0.00987939	0.00869526		phi_NS=0.3	0.0112433	0.0100143	0.00755587
		0.0126159	0.00939207	0.00912938			0.0126159	0.0111646	0.00979357			0.0126159	0.0113375	0.0085037
		0.0141702	0.0105048	0.010188			0.0141702	0.0126399	0.0112351			0.0141702	0.0128357	0.00975397
		0.0159264	0.0117577	0.0113656			0.0159264	0.014301	0.012761			0.0159264	0.0145123	0.010743
		0.0178844	0.0131016	0.0126632			0.0178844	0.0161397	0.0143769			0.0178844	0.0164033	0.0117803
		0.0200846	0.0145787	0.0141177			0.0200846	0.0181943	0.0161112			0.0200846	0.0184949	0.0134296
		0.0225674	0.016182	0.0156878			0.0225674	0.0204685	0.0177101			0.0225674	0.0208593	0.0156827
		0.025353	0.0180248	0.017383			0.025353	0.023024	0.0197931			0.025353	0.023435	0.0177907
		0.0284616	0.020028	0.0192805			0.0284616	0.0258688	0.0223971			0.0284616	0.0262982	0.0200976
		0.0319738	0.0221666	0.0213605			0.0319738	0.0292033	0.0246935			0.0319738	0.0295134	0.0222175
		0.0359302	0.0245916	0.0236069			0.0359302	0.0328326	0.0278686			0.0359302	0.0330899	0.0232983
		0.0403508	0.0272169	0.0261045			0.0403508	0.0368586	0.0317656			0.0403508	0.0370995	0.0245212
		0.0453366	0.0300293	0.0288028			0.0453366	0.0413335	0.0357509			0.0453366	0.041686	0.0269932
		0.0509078	0.0331189	0.0317047			0.0509078	0.0462182	0.0393203			0.0509078	0.0467109	0.0284887
		0.0571855	0.0364607	0.034929			0.0571855	0.0517359	0.0422682			0.0571855	0.0523686	0.0310984
		0.0642505	0.0403144	0.0384633			0.0642505	0.0576863	0.0472315			0.0642505	0.0588622	0.0355478
		0.0721632	0.0442682	0.0423669			0.0721632	0.0643987	0.0522058			0.0721632	0.0660129	0.0399216
		0.081065	0.0489613	0.046616			0.081065	0.0721424	0.0562787			0.081065	0.0738727	0.0444062
		0.0910568	0.053878	0.0511687			0.0910568	0.0806055	0.0622962			0.0910568	0.0827884	0.0489521
		0.1023	0.0593097	0.0563233			0.1023	0.0893973	0.0689796			0.1023	0.0924604	0.0595277
		0.114916	0.0651854	0.0617293			0.114916	0.0998645	0.0766012			0.114916	0.103405	0.063992
		0.129086	0.0717294	0.0677539			0.129086	0.111439	0.0878816			0.129086	0.115224	0.0703349
		0.144992	0.0784484	0.0745196			0.144992	0.12502	0.0990078			0.144992	0.128766	0.0739032
		0.162877	0.0858665	0.0818979			0.162877	0.139246	0.10973			0.162877	0.143808	0.0793549
		0.182982	0.0942717	0.0898338			0.182982	0.155493	0.117523			0.182982	0.160555	0.0924741
		0.205529	0.103311	0.0988087			0.205529	0.17263	0.12621			0.205529	0.179079	0.106016
		0.230882	0.113457	0.108224			0.230882	0.192776	0.136716			0.230882	0.199101	0.121495
		0.259364	0.124568	0.118822			0.259364	0.21404	0.153892			0.259364	0.221757	0.122091
		0.291337	0.136761	0.130346			0.291337	0.237563	0.175853			0.291337	0.247123	0.142415
		0.327288	0.149681	0.142792			0.327288	0.264819	0.18642			0.327288	0.274892	0.154654
		0.367639	0.163054	0.157194			0.367639	0.291117	0.205501			0.367639	0.304928	0.160649
		0.412975	0.179467	0.173197			0.412975	0.322056	0.222513			0.412975	0.337953	0.158342
		0.463923	0.197519	0.190296			0.463923	0.356146	0.246407			0.463923	0.373976	0.17691
		0.521129	0.217053	0.20946			0.521129	0.39341	0.272931			0.521129	0.414301	0.199657
		0.5854	0.23853	0.231421			0.5854	0.433358	0.300491			0.5854	0.457633	0.218386
		0.657603	0.261897	0.255572			0.657603	0.476642	0.328948			0.657603	0.504368	0.238947
		0.738709	0.286918	0.282081			0.738709	0.523548	0.352743			0.738709	0.556074	0.276175
		0.829806	0.316672	0.311648			0.829806	0.577697	0.39184			0.829806	0.610105	0.313782
		0.932146	0.347172	0.344775			0.932146	0.632338	0.416196			0.932146	0.66864	0.339745
		1.04712	0.38155	0.380766			1.04712	0.693058	0.468675			1.04712	0.731176	0.364209
		1.17625	0.417833	0.422303			1.17625	0.75593	0.533918			1.17625	0.797605	0.380578
		1.32132	0.459027	0.468254			1.32132	0.819622	0.567435			1.32132	0.868369	0.4427
		1.4843	0.504596	0.518998			1.4843	0.890876	0.631454			1.4843	0.942248	0.495255
		1.66734	0.55296	0.576398			1.66734	0.96587	0.697825			1.66734	1.02053	0.568222
		1.87299	0.6065	0.642128			1.87299	1.04167	0.73537			1.87299	1.10482	0.642143
		2.104	0.661908	0.715678			2.104	1.11929	0.819617			2.104	1.1905	0.719775
		2.36348	0.728928	0.79579			2.36348	1.2009	0.930828			2.36348	1.27884	0.807843
		2.65498	0.798291	0.887058			2.65498	1.28857	0.990761			2.65498	1.37372	0.868008
		2.98243	0.871406	0.98572			2.98243	1.37805	1.04047			2.98243	1.46986	0.917248
		3.35025	0.955602	1.09838			3.35025	1.47101	1.17053			3.35025	1.56885	1.05336
		3.76345	1.04264	1.22766			3.76345	1.56095	1.2479			3.76345	1.67339	1.13552
		4.22761	1.14092	1.36996			4.22761	1.65657	1.36646			4.22761	1.77941	1.31622
		4.74902	1.24201	1.52772			4.74902	1.75541	1.54827			4.74902	1.89015	1.47947
		5.33473	1.35113	1.70699			5.33473	1.85362	1.61056			5.33473	2.00276	1.61885
		5.99267	1.46706	1.89972			5.99267	1.96104	1.74573			5.99267	2.11668	1.79208
		6.73176	1.58292	2.12683			6.73176	2.0606	1.85206			6.73176	2.22857	1.8937
		7.56201	1.71916	2.38074			7.56201	2.16204	2.0494			7.56201	2.34207	2.04141
		8.49467	1.8583	2.66523			8.49467	2.26376	2.22747			8.49467	2.45788	2.41788
		9.54233	2.00516	2.98618			9.54233	2.36205	2.47108			9.54233	2.56886	2.58041
		10.7192	2.15976	3.3419			10.7192	2.47645	2.61627			10.7192	2.68482	2.87153
		12.0413	2.31571	3.74627			12.0413	2.59902	2.74374			12.0413	2.79846	3.24862
		13.5263	2.46636	4.18562			13.5263	2.6921	3.01615			13.5263	2.90525	3.06704
		15.1946	2.63037	4.69245			15.1946	2.80457	3.2367			15.1946	3.01315	3.53737
		17.0686	2.81205	5.25868			17.0686	2.90462	3.60756			17.0686	3.12663	3.46468
		19.1737	2.98883	5.86979			19.1737	3.00629	3.95729			19.1737	3.23608	3.44913
		21.5385	3.17445	6.58437			21.5385	3.13158	4.23054			21.5385	3.34235	3.67084
		24.1949	3.33923	7.36064			24.1949	3.24314	4.78395			24.1949	3.44292	4.15411
		27.1789	3.52256	8.24714			27.1789	3.33428	5.19168			27.1789	3.537	4.27677
		30.531	3.71181	9.24572			30.531	3.45813	5.49418			30.531	3.64434	4.60434
		34.2965	3.92464	10.3715			34.2965	3.57905	5.99864			34.2965	3.7392	4.91583
		38.5264	4.10692	11.5867			38.5264	3.68257	6.36642			38.5264	3.84265	5.20177
		43.278	4.29323	12.9899			43.278	3.80759	6.9116			43.278	3.93849	5.59601
		48.6156	4.49498	14.5388			48.6156	3.91228	7.69165			48.6156	4.02864	6.31403
		54.6115	4.70104	16.3316			54.6115	4.01424	8.02313			54.6115	4.11753	6.02255
		61.3469	4.92697	18.2615			61.3469	4.13794	8.55478			61.3469	4.19099	5.99567
		68.913	5.11288	20.3972			68.913	4.26294	9.1195			68.913	4.26753	6.20123
		77.4123	5.28587	22.7935			77.4123	4.38922	9.58428			77.4123	4.32915	6.08608
		86.9598	5.50379	25.4718			86.9598	4.51991	10.1084			86.9598	4.38934	7.0092
		97.6849	5.71533	28.4743			97.6849	4.62738	11.0478			97.6849	4.46024	7.13719
		109.733	5.9355	31.8786			109.733	4.71857	11.3787			109.733	4.50875	8.20394
		123.266	6.15821	35.7318			123.266	4.84184	12.5083			123.266	4.55392	7.8412
		138.469	6.38011	40.0447			138.469	4.96193	12.5725			138.469	4.61992	8.67327
		155.547	6.63629	44.8406			155.547	5.07645	13.2333			155.547	4.64706	8.45524
		174.731	6.83301	50.317			174.731	5.14275	14.0026			174.731	4.67633	8.0253
		196.281	7.05026	56.3141			196.281	5.1865	13.9718			196.281	4.70177	9.04736
		220.489	7.28648	63.0841			220.489	5.25708	14.7273			220.489	4.72987	8.52057
		247.683	7.46576	70.692			247.683	5.34349	15.2897			247.683	4.74613	8.8884
		278.231	7.63213	79.2418			278.231	5.43809	15.733			278.231	4.75988	8.82363
		312.546	7.80554	88.8888			312.546	5.46419	16.4122			312.546	4.78388	9.06837
		351.093	8.01	99.4307			351.093	5.49358	17.1363			351.093	4.79103	8.90518
		394.395	8.21443	111.553			394.395	5.56444	17.5081			394.395	4.79756	9.33784
		443.037	8.35709	124.699			443.037	5.61144	18.2426			443.037	4.79731	9.13408
		497.678	8.42052	139.785			497.678	5.63718	20.8358			497.678	4.81331	9.32217
		559.058	8.63331	156.348			559.058	5.70241	20.8162			559.058	4.8205	9.12746
		628.008	8.7757	175.68			628.008	5.71315	21.5157			628.008	4.82677	9.49219
		705.463	8.9438	196.768			705.463	5.75808	22.5132			705.463	4.83143	9.34056
		792.47	9.15673	220.544			792.47	5.82464	23.2704			792.47	4.84895	9.32645
		890.208	9.28073	246.764			890.208	5.82279	23.3305			890.208	4.84333	10.1401
		1000	9.38006	277.13			1000	5.82842	24.2565			1000	4.85343	9.29334
	phi_NS=0.1	t/tB	colloid MSD	NS MSD		phi_NS=0.3	t/tB	colloid MSD	NS MSD		phi_NS=0.4	t/tB	colloid MSD	NS MSD
	phi_g=0.1	0.00999182	0.00888165	0.00938576		phi_g=0.1	0.00999182	0.00871159	0.00775181		phi_g=0.1	0.00999182	0.00858667	0.00740479
	d_NS=3d	0.0112433	0.0100821	0.0104786		d_NS=3d	0.0112433	0.00987939	0.00869526		d_NS=3d	0.0112433	0.00975308	0.00817189
		0.0126159	0.0114391	0.0115358			0.0126159	0.0111646	0.00979357			0.0126159	0.0110106	0.00924691
		0.0141702	0.0129424	0.0130717			0.0141702	0.0126399	0.0112351			0.0141702	0.012417	0.0105329
		0.0159264	0.0146501	0.014786			0.0159264	0.014301	0.012761			0.0159264	0.0139504	0.0117705
		0.0178844	0.0165876	0.0166805			0.0178844	0.0161397	0.0143769			0.0178844	0.0156911	0.013207
		0.0200846	0.0186854	0.0183208			0.0200846	0.0181943	0.0161112			0.0200846	0.0176315	0.0144489
		0.0225674	0.0209886	0.019878			0.0225674	0.0204685	0.0177101			0.0225674	0.019784	0.016243
		0.025353	0.0236094	0.0207543			0.025353	0.023024	0.0197931			0.025353	0.0222655	0.018028
		0.0284616	0.0266053	0.0234225			0.0284616	0.0258688	0.0223971			0.0284616	0.024946	0.0200327
		0.0319738	0.0299801	0.0270262			0.0319738	0.0292033	0.0246935			0.0319738	0.0279637	0.0225127
		0.0359302	0.0336199	0.029528			0.0359302	0.0328326	0.0278686			0.0359302	0.031417	0.0243807
		0.0403508	0.0377473	0.0329509			0.0403508	0.0368586	0.0317656			0.0403508	0.035158	0.0271781
		0.0453366	0.042589	0.0391094			0.0453366	0.0413335	0.0357509			0.0453366	0.0393222	0.0294459
		0.0509078	0.0479757	0.0418041			0.0509078	0.0462182	0.0393203			0.0509078	0.043844	0.0326256
		0.0571855	0.0539109	0.0462229			0.0571855	0.0517359	0.0422682			0.0571855	0.0490798	0.0362521
		0.0642505	0.0604908	0.050441			0.0642505	0.0576863	0.0472315			0.0642505	0.0546226	0.0407032
		0.0721632	0.0680792	0.054876			0.0721632	0.0643987	0.0522058			0.0721632	0.0606644	0.0449413
		0.081065	0.0762403	0.060895			0.081065	0.0721424	0.0562787			0.081065	0.0675355	0.0487551
		0.0910568	0.0852389	0.0691563			0.0910568	0.0806055	0.0622962			0.0910568	0.0754014	0.0539488
		0.1023	0.0951473	0.0775645			0.1023	0.0893973	0.0689796			0.1023	0.0838972	0.0600506
		0.114916	0.106666	0.083192			0.114916	0.0998645	0.0766012			0.114916	0.0935664	0.0654988
		0.129086	0.119631	0.0965493			0.129086	0.111439	0.0878816			0.129086	0.10418	0.0738192
		0.144992	0.134012	0.113025			0.144992	0.12502	0.0990078			0.144992	0.115728	0.0821285
		0.162877	0.150024	0.128533			0.162877	0.139246	0.10973			0.162877	0.128566	0.0917041
		0.182982	0.167903	0.138462			0.182982	0.155493	0.117523			0.182982	0.14321	0.0969528
		0.205529	0.187505	0.154303			0.205529	0.17263	0.12621			0.205529	0.158341	0.104383
		0.230882	0.209782	0.173438			0.230882	0.192776	0.136716			0.230882	0.175866	0.11509
		0.259364	0.234501	0.189281			0.259364	0.21404	0.153892			0.259364	0.194619	0.125776
		0.291337	0.261528	0.204889			0.291337	0.237563	0.175853			0.291337	0.215576	0.136114
		0.327288	0.290847	0.224023			0.327288	0.264819	0.18642			0.327288	0.238516	0.146371
		0.367639	0.323834	0.246617			0.367639	0.291117	0.205501			0.367639	0.263492	0.16367
		0.412975	0.361402	0.269798			0.412975	0.322056	0.222513			0.412975	0.291249	0.180176
		0.463923	0.402499	0.301227			0.463923	0.356146	0.246407			0.463923	0.319465	0.194025
		0.521129	0.446705	0.330142			0.521129	0.39341	0.272931			0.521129	0.350813	0.216094
		0.5854	0.495582	0.360852			0.5854	0.433358	0.300491			0.5854	0.384358	0.233132
		0.657603	0.549336	0.42814			0.657603	0.476642	0.328948			0.657603	0.422476	0.245504
		0.738709	0.607601	0.46952			0.738709	0.523548	0.352743			0.738709	0.461526	0.265756
		0.829806	0.672264	0.536795			0.829806	0.577697	0.39184			0.829806	0.502551	0.294854
		0.932146	0.740629	0.59715			0.932146	0.632338	0.416196			0.932146	0.546786	0.323594
		1.04712	0.814336	0.666539			1.04712	0.693058	0.468675			1.04712	0.594369	0.345616
		1.17625	0.893723	0.705808			1.17625	0.75593	0.533918			1.17625	0.641554	0.366064
		1.32132	0.979702	0.779218			1.32132	0.819622	0.567435			1.32132	0.694018	0.40318
		1.4843	1.07333	0.883025			1.4843	0.890876	0.631454			1.4843	0.748846	0.450353
		1.66734	1.17246	0.984978			1.66734	0.96587	0.697825			1.66734	0.807075	0.492172
		1.87299	1.27336	1.01906			1.87299	1.04167	0.73537			1.87299	0.86775	0.539119
		2.104	1.37867	1.11123			2.104	1.11929	0.819617			2.104	0.931242	0.572212
		2.36348	1.49106	1.19718			2.36348	1.2009	0.930828			2.36348	0.995119	0.617044
		2.65498	1.61055	1.39118			2.65498	1.28857	0.990761			2.65498	1.06501	0.678165
		2.98243	1.73255	1.48946			2.98243	1.37805	1.04047			2.98243	1.13466	0.755454
		3.35025	1.8617	1.65097			3.35025	1.47101	1.17053			3.35025	1.21025	0.836426
		3.76345	2.00066	1.86474			3.76345	1.56095	1.2479			3.76345	1.28563	0.889795
		4.22761	2.13997	1.9305			4.22761	1.65657	1.36646			4.22761	1.36106	0.978435
		4.74902	2.27834	2.1712			4.74902	1.75541	1.54827			4.74902	1.43887	1.02495
		5.33473	2.41905	2.51714			5.33473	1.85362	1.61056			5.33473	1.52062	1.09635
		5.99267	2.5754	2.72515			5.99267	1.96104	1.74573			5.99267	1.60045	1.19429
		6.73176	2.73561	2.91614			6.73176	2.0606	1.85206			6.73176	1.68134	1.27674
		7.56201	2.90193	3.29177			7.56201	2.16204	2.0494			7.56201	1.75373	1.36585
		8.49467	3.05661	3.77558			8.49467	2.26376	2.22747			8.49467	1.83162	1.44523
		9.54233	3.22352	4.20333			9.54233	2.36205	2.47108			9.54233	1.90928	1.5386
		10.7192	3.40754	4.67576			10.7192	2.47645	2.61627			10.7192	1.99428	1.66847
		12.0413	3.57447	5.1729			12.0413	2.59902	2.74374			12.0413	2.08296	1.83752
		13.5263	3.74086	5.55209			13.5263	2.6921	3.01615			13.5263	2.15481	1.88198
		15.1946	3.93433	5.90771			15.1946	2.80457	3.2367			15.1946	2.22971	2.12022
		17.0686	4.10999	6.78986			17.0686	2.90462	3.60756			17.0686	2.29443	2.20989
		19.1737	4.26732	7.28115			19.1737	3.00629	3.95729			19.1737	2.37314	2.37764
		21.5385	4.45935	8.4264			21.5385	3.13158	4.23054			21.5385	2.44931	2.56012
		24.1949	4.65793	9.89924			24.1949	3.24314	4.78395			24.1949	2.51187	2.79307
		27.1789	4.82267	10.2833			27.1789	3.33428	5.19168			27.1789	2.56543	2.88647
		30.531	4.97732	10.5692			30.531	3.45813	5.49418			30.531	2.64117	3.10478
		34.2965	5.16005	11.2824			34.2965	3.57905	5.99864			34.2965	2.70736	3.33898
		38.5264	5.33578	11.9881			38.5264	3.68257	6.36642			38.5264	2.78521	3.46591
		43.278	5.50866	13.2809			43.278	3.80759	6.9116			43.278	2.85582	3.70388
		48.6156	5.70077	15.0369			48.6156	3.91228	7.69165			48.6156	2.917	4.09301
		54.6115	5.83488	16.9133			54.6115	4.01424	8.02313			54.6115	3.00211	4.20101
		61.3469	6.02662	17.8839			61.3469	4.13794	8.55478			61.3469	3.0719	4.26605
		68.913	6.18201	20.3179			68.913	4.26294	9.1195			68.913	3.14071	4.47081
		77.4123	6.36139	21.686			77.4123	4.38922	9.58428			77.4123	3.1976	4.79449
		86.9598	6.52099	23.623			86.9598	4.51991	10.1084			86.9598	3.25588	5.09621
		97.6849	6.68296	25.3261			97.6849	4.62738	11.0478			97.6849	3.33447	5.2075
		109.733	6.83678	29.0249			109.733	4.71857	11.3787			109.733	3.40102	5.40805
		123.266	6.95652	31.6877			123.266	4.84184	12.5083			123.266	3.45702	5.58129
		138.469	7.07547	33.1908			138.469	4.96193	12.5725			138.469	3.4949	5.60427
		155.547	7.19271	35.7476			155.547	5.07645	13.2333			155.547	3.54325	5.91475
		174.731	7.32207	41.4453			174.731	5.14275	14.0026			174.731	3.57838	6.00227
		196.281	7.46716	41.4782			196.281	5.1865	13.9718			196.281	3.57901	6.1628
		220.489	7.632	47.157			220.489	5.25708	14.7273			220.489	3.61656	6.23098
		247.683	7.7023	52.4499			247.683	5.34349	15.2897			247.683	3.62557	6.35946
		278.231	7.82445	54.0155			278.231	5.43809	15.733			278.231	3.66104	6.69519
		312.546	7.93601	60.4657			312.546	5.46419	16.4122			312.546	3.68616	6.76466
		351.093	8.03532	66.7848			351.093	5.49358	17.1363			351.093	3.71705	6.76197
		394.395	8.1205	72.3707			394.395	5.56444	17.5081			394.395	3.75344	6.84782
		443.037	8.1782	78.1303			443.037	5.61144	18.2426			443.037	3.78158	7.00307
		497.678	8.31404	88.9469			497.678	5.63718	20.8358			497.678	3.81426	7.21998
		559.058	8.40012	100.517			559.058	5.70241	20.8162			559.058	3.79409	7.23615
		628.008	8.39164	102.552			628.008	5.71315	21.5157			628.008	3.81469	7.32259
		705.463	8.44136	111.768			705.463	5.75808	22.5132			705.463	3.85272	7.41473
		792.47	8.4611	115.943			792.47	5.82464	23.2704			792.47	3.85251	7.46824
		890.208	8.54582	115.743			890.208	5.82279	23.3305			890.208	3.84825	7.62395
		1000	8.54584	132.934			1000	5.82842	24.2565			1000	3.87894	7.6072

## Sheet: Figure 5b
Figure 5b
		r/d	NS gr (initial	NS gr (final)			r/d	NS gr (initial	NS gr (final)			r/d	NS gr (initial	NS gr (final)			r/d	NS gr (initial	NS gr (final)
	d_NS=d	0.005	0	0		d_NS=3d	0.005	0	0		d_NS=5d	0.01	0	0		d_NS=8d	0.025	0	0
		0.015	0	0			0.015	0	0			0.03	0	0			0.075	0	0
		0.025	0	0			0.025	0	0			0.05	0	0			0.125	0	0
		0.035	0	0			0.035	0	0			0.07	0	0			0.175	0	0
		0.045	0	0			0.045	0	0			0.09	0	0			0.225	0	0
		0.055	0	0			0.055	0	0			0.11	0	0			0.275	0	0
		0.065	0	0			0.065	0	0			0.13	0	0			0.325	0	0
		0.075	0	0			0.075	0	0			0.15	0	0			0.375	0	0
		0.085	0	0			0.085	0	0			0.17	0	0			0.425	0	0
		0.095	0	0			0.095	0	0			0.19	0	0			0.475	0	0
		0.105	0	0			0.105	0	0			0.21	0	0			0.525	0	0
		0.115	0	0			0.115	0	0			0.23	0	0			0.575	0	0
		0.125	0	0			0.125	0	0			0.25	0	0			0.625	0	0
		0.135	0	0			0.135	0	0			0.27	0	0			0.675	0	0
		0.145	0	0			0.145	0	0			0.29	0	0			0.725	0	0
		0.155	0	0			0.155	0	0			0.31	0	0			0.775	0	0
		0.165	0	0			0.165	0	0			0.33	0	0			0.825	0	0
		0.175	0	0			0.175	0	0			0.35	0	0			0.875	0	0
		0.185	0	0			0.185	0	0			0.37	0	0			0.925	0	0
		0.195	0	0			0.195	0	0			0.39	0	0			0.975	0	0
		0.205	0	0			0.205	0	0			0.41	0	0			1.025	2.49026	3.43354
		0.215	0	0			0.215	0	0			0.43	0	0			1.075	1.20062	1.74948
		0.225	0	0			0.225	0	0			0.45	0	0			1.125	1.6601	1.28423
		0.235	0	0			0.235	0	0			0.47	0	0			1.175	2.03869	0.832704
		0.245	0	0			0.245	0	0			0.49	0	0			1.225	1.47941	1.29449
		0.255	0	0			0.255	0	0			0.51	0	0			1.275	0.975479	1.09741
		0.265	0	0			0.265	0	0			0.53	0	0			1.325	1.40005	1.15165
		0.275	0	0			0.275	0	0			0.55	0	0			1.375	1.23718	1.11137
		0.285	0	0			0.285	0	0			0.57	0	0			1.425	0.819991	1.22999
		0.295	0	0			0.295	0	0			0.59	0	0			1.475	1.18446	1.09335
		0.305	0	0			0.305	0	0			0.61	0	0			1.525	1.02284	0.801223
		0.315	0	0			0.315	0	0			0.63	0	0			1.575	1.07081	1.24661
		0.325	0	0			0.325	0	0			0.65	0	0			1.625	0.765708	0.750694
		0.335	0	0			0.335	0	0			0.67	0	0			1.675	0.706549	1.01743
		0.345	0	0			0.345	0	0			0.69	0	0			1.725	0.852718	0.93266
		0.355	0	0			0.355	0	0			0.71	0	0			1.775	0.855692	0.868276
		0.365	0	0			0.365	0	0			0.73	0	0			1.825	0.702317	0.892776
		0.375	0	0			0.375	0	0			0.75	0	0			1.875	1.07135	0.868353
		0.385	0	0			0.385	0	0			0.77	0	0			1.925	0.877328	0.941523
		0.395	0	0			0.395	0	0			0.79	0	0			1.975	1.03676	0.975771
		0.405	0	0			0.405	0	0			0.81	0	0			2.025	0.957188	1.03454
		0.415	0	0			0.415	0	0			0.83	0	0			2.075	1.10499	0.865575
		0.425	0	0			0.425	0	0			0.85	0	0			2.125	1.03604	1.07994
		0.435	0	0			0.435	0	0			0.87	0	0			2.175	1.04763	1.1901
		0.445	0	0			0.445	0	0			0.89	0	0			2.225	1.16925	1.10518
		0.455	0	0			0.455	0	0			0.91	0	0			2.275	0.980537	0.919253
		0.465	0	0			0.465	0	0			0.93	0	0			2.325	1.04884	1.02683
		0.475	0	0			0.475	0	0			0.95	0	0			2.375	1.20898	0.906735
		0.485	0	0			0.485	0	0			0.97	0	0			2.425	0.849505	0.991089
		0.495	0	0			0.495	0	0			0.99	0.0741852	0.14837			2.475	0.957923	1.10032
		0.505	0	0			0.505	0	0			1.01	4.03899	5.63083			2.525	1.10692	1.01364
		0.515	0	0			0.515	0	0			1.03	2.74141	3.4953			2.575	0.974661	0.896927
		0.525	0	0			0.525	0	0			1.05	2.22029	2.74789			2.625	1.00693	1.16804
		0.535	0	0			0.535	0	0			1.07	1.96872	2.54028			2.675	1.03613	0.936398
		0.545	0	0			0.545	0	0			1.09	1.40755	1.91754			2.725	0.929048	1.08923
		0.555	0	0			0.555	0	0			1.11	1.31795	1.84906			2.775	0.849533	0.90102
		0.565	0	0			0.565	0	0			1.13	1.13884	1.44253			2.825	0.983674	1.06813
		0.575	0	0			0.575	0	0			1.15	1.20953	1.33782			2.875	1.02651	0.868213
		0.585	0	0			0.585	0	0			1.17	1.381	0.938371			2.925	0.903663	0.973175
		0.595	0	0			0.595	0	0			1.19	1.06113	0.907095			2.975	1.02585	0.990016
		0.605	0	0			0.605	0	0			1.21	1.40708	0.89391			3.025	1.00955	1.01389
		0.615	0	0			0.615	0	0			1.23	1.69811	0.736918			3.075	1.01053	1.02311
		0.625	0	0			0.625	0	0			1.25	1.0858	0.65148			3.125	1.04342	1.0962
		0.635	0	0			0.635	0	0			1.27	1.32235	1.00679			3.175	1.13274	1.03441
		0.645	0	0			0.645	0	0			1.29	1.36905	0.844736			3.225	1.0369	1.01402
		0.655	0	0			0.655	0	0			1.31	1.01686	0.861509			3.275	0.9796	0.909365
		0.665	0	0			0.665	0	0			1.33	1.31535	0.780988			3.325	1.02209	1.10816
		0.675	0	0			0.675	0	0			1.35	0.957498	0.891005			3.375	1.02683	0.971142
		0.685	0	0			0.685	0	0			1.37	1.26549	0.929746			3.425	1.03763	1.11875
		0.695	0	0			0.695	0	0			1.39	0.928273	0.815375			3.475	0.922621	0.909488
		0.705	0	0			0.705	0	0			1.41	0.81679	0.597354			3.525	0.928542	0.931733
		0.715	0	0			0.715	0	0			1.43	1.17338	0.912625			3.575	0.974102	0.930671
		0.725	0	0			0.725	0	0			1.45	1.11817	1.01443			3.625	1.04095	0.989658
		0.735	0	0			0.735	0	0			1.47	1.04309	0.886067			3.675	0.983462	1.00988
		0.745	0	0			0.745	0	0			1.49	1.01528	0.840606			3.725	0.882945	0.994384
		0.755	0	0			0.755	0	0			1.51	1.06297	0.977932			3.775	0.987694	0.954307
		0.765	0	0			0.765	0	0			1.53	1.04571	1.01465			3.825	0.9783	0.918681
		0.775	0	0			0.775	0					0.948286	0.857493			3.875	0.924172	1.03771
		0.785	0	0			0.785	0	0			1.57	0.806287	1.06194			3.925	0.998575	1.00115
		0.795	0	0			0.795	0	0			1.59	1.08333	0.872413			3.975	1.11162	1.03885
		0.805	0	0			0.805	0	0			1.61	0.822823	0.981777			4.025	1.03768	1.02299
		0.815	0	0			0.815	0	0			1.63	0.939588	0.693288			4.075	1.08161	0.988493
		0.825	0	0			0.825	0	0			1.65	0.801217	1.01487			4.125	0.971666	1.09516
		0.835	0	0			0.835	0	0			1.67	0.990712	0.929879			4.175	1.04634	1.09411
		0.845	0	0			0.845	0	0			1.69	0.848599	1.01832			4.225	0.955089	0.990628
		0.855	0	0			0.855	0	0			1.71	0.770844	1.02779			4.275	1.03051	0.97193
		0.865	0	0			0.865	0	0			1.73	0.923185	0.874596			4.325	1.04285	0.975023
		0.875	0	0			0.875	0	0			1.75	0.910118	0.957603			4.375	0.963222	1.02329
		0.885	0	0			0.885	0	0			1.77	0.804569	0.928348			4.425	0.982075	0.994224
		0.895	0	0			0.895	0	0			1.79	0.862333	1.03631			4.475	0.99193	0.950353
		0.905	0	0			0.905	0	0			1.81	0.902566	0.991343			4.525	1.02629	0.987558
		0.915	0	0			0.915	0	0			1.83	1.1073	0.991505			4.575	0.947147	0.996399
		0.925	0	0			0.925	0	0			1.85	0.856877	1.041			4.625	1.02687	1.02687
		0.935	0	0			0.935	0	0			1.87	0.93568	1.06044			4.675	0.956043	1.00684
		0.945	0	0			0.945	0	0			1.89	0.943122	0.943122			4.725	0.980315	0.971435
		0.955	0	0			0.955	0	0			1.91	0.969981	0.963337			4.775	0.999888	0.928591
		0.965	0	0			0.965	0	0			1.93	0.956488	1.1582			4.825	0.97246	0.999709
		0.975	0	0			0.975	0	0			1.95	1.01346	1.13456			4.875	0.987649	0.920916
		0.985	0	0			0.985	0	0			1.97	0.88057	1.09915			4.925	0.990582	1.05106
		0.995	0.961752	0.977422			0.995	0.39124	0.253778			1.99	0.905801	1.21181			4.975	0.988393	0.999606
		1.005	3.53276	3.45135			1.005	4.05259	4.21843			2.01	1.00785	1.09783
		1.015	3.33624	3.31968			1.015	3.68861	4.30846			2.03	1.07631	1.10571
		1.025	3.16736	3.16035			1.025	3.79635	3.59706			2.05	1.00927	1.05541
		1.035	3.0163	3.06192			1.035	3.22494	3.4888			2.07	1.00118	1.1539
		1.045	2.907	2.96205			1.045	3.26897	3.24979			2.09	0.982106	0.998752
		1.055	2.74866	2.8849			1.055	2.84047	3.20729			2.11	1.01257	0.936356
		1.065	2.66103	2.74823			1.065	2.49203	3.03658			2.13	1.10049	0.961592
		1.075	2.54765	2.63022			1.075	2.12882	2.74482			2.15	0.985732	0.896596
		1.085	2.35002	2.5388			1.085	2.07198	2.50772			2.17	1.11176	1.06544
		1.095	2.23904	2.43215			1.095	1.99938	2.63674			2.19	1.03596	0.995533
		1.105	2.18091	2.29018			1.105	2.09196	2.24629			2.21	1.05203	0.957747
		1.115	2.08456	2.22869			1.115	1.70095	1.98724			2.23	0.974761	0.989383
		1.125	1.99833	2.20947			1.125	1.83627	2.19195			2.25	0.967084	1.01017
		1.135	1.95364	2.10689			1.135	1.64153	2.14537			2.27	1.0583	0.950118
		1.145	1.82529	1.96759			1.145	1.53313	1.99626			2.29	0.924352	0.989056
		1.155	1.79295	1.90256			1.155	1.39684	1.77351			2.31	1.03559	1.01288
		1.165	1.72858	1.86775			1.165	1.56579	1.53494			2.33	1.067	0.98664
		1.175	1.64001	1.82879			1.175	1.48617	1.7364			2.35	1.0533	0.978695
		1.185	1.57737	1.75386			1.185	1.34192	1.60284			2.37	1.06581	0.966562
		1.195	1.54728	1.68281			1.195	1.26823	1.42951			2.39	1.10745	1.0438
		1.205	1.48271	1.65873			1.205	1.22564	1.31937			2.41	0.993165	0.9723
		1.215	1.42556	1.61368			1.215	1.31192	1.28356			2.43	1.07129	0.960465
		1.225	1.38765	1.55487			1.225	1.17897	1.10921			2.45	1.00138	0.936773
		1.235	1.35713	1.48529			1.235	1.22173	1.21487			2.47	1.02098	1.02098
		1.245	1.27887	1.42875			1.245	1.00632	1.24946			2.49	1.0711	0.922554
		1.255	1.24626	1.38613			1.255	1.1831	1.18975			2.51	1.01178	0.954076
		1.265	1.20749	1.37981			1.265	1.01401	1.13176			2.53	0.988276	0.969343
		1.275	1.16309	1.30576			1.275	0.920885	1.069			2.55	0.946743	0.976561
		1.285	1.10818	1.3379			1.285	0.970007	1.07145			2.57	1.02013	1.07151
		1.295	1.11912	1.29026			1.295	1.01127	1.07993			2.59	0.964696	1.00805
		1.305	1.05307	1.2553			1.305	0.885179	1.05115			2.61	1.0318	1.03536
		1.315	1.06941	1.23942			1.315	0.926253	0.895983			2.63	1.00566	0.953095
		1.325	1.03654	1.19715			1.325	0.852696	0.88251			2.65	1.08372	0.952568
		1.335	1.01323	1.15577			1.335	0.816474	0.910456			2.67	0.95535	1.07434
		1.345	0.94291	1.11786			1.345	0.908542	0.989558			2.69	0.914402	1.02828
		1.355	0.976785	1.0936			1.355	0.803953	0.883778			2.71	1.01646	1.00326
		1.365	0.93942	1.09179			1.365	0.674227	0.741649			2.73	0.933331	0.887802
		1.375	0.942627	1.09505			1.375	0.758587	0.858255			2.75	1.03198	1.00313
		1.385	0.922998	1.02955			1.385	0.698555	0.774959			2.77	0.98554	0.90657
		1.395	0.883505	1.04155			1.395	0.892996	0.85534			2.79	0.940324	1.10223
		1.405	0.903195	1.01283			1.405	0.74775	0.753053			2.81	1.02828	0.991446
		1.415	0.825582	1.0036			1.415	0.752904	0.711076			2.83	1.00169	0.977482
		1.425	0.852044	0.958431			1.425	0.654733	0.721753			2.85	1.0026	1.14583
		1.435	0.850758	0.95868			1.435	0.80832	0.76765			2.87	1.08872	0.982792
		1.445	0.825464	0.952887			1.445	0.787144	0.681857			2.89	1.065	1.02728
		1.455	0.819836	0.923163			1.455	0.806031	0.657682			2.91	0.975995	1.11052
		1.465	0.793863	0.924156			1.465	0.663367	0.756043			2.93	0.897782	1.14905
		1.475	0.808093	0.910598			1.475	0.822815	0.760262			2.95	0.988698	0.952492
		1.485	0.791619	0.894858			1.485	0.77854	0.816518			2.97	1.00016	1.03038
		1.495	0.768396	0.890909			1.495	0.688534	0.735373			2.99	0.921756	1.0302
		1.505	0.779452	0.888869			1.505	0.748742	0.711767			3.01	0.880121	0.997827
		1.515	0.756522	0.86129			1.515	0.688719	0.65223			3.03	0.966218	0.836861
		1.525	0.754805	0.886387			1.525	0.778748	0.720229			3.05	0.99788	1.03957
		1.535	0.763109	0.867304			1.535	0.759748	0.750862			3.07	0.992636	0.943775
		1.545	0.756512	0.835316			1.545	0.736788	0.719246			3.09	1.02044	0.934136
		1.555	0.775846	0.873849			1.555	0.796613	0.710025			3.11	1.02741	1.02991
		1.565	0.730966	0.846407			1.565	0.795014	0.628317			3.13	0.890622	0.915361
		1.575	0.752202	0.835067			1.575	0.789171	0.696327			3.15	1.02835	1.02591
		1.585	0.759568	0.831665			1.585	0.795912	0.708404			3.17	1.01059	1.06848
		1.595	0.765319	0.838649			1.595	0.831229	0.699549			3.19	1.06941	0.990812
		1.605	0.763189	0.829888			1.605	0.841222	0.662412			3.21	0.976152	1.0279
		1.615	0.741425	0.838676			1.615	0.887029	0.618111			3.23	1.06167	0.964101
		1.625	0.746281	0.839548			1.625	0.832536	0.6581			3.25	0.968334	0.96145
		1.635	0.75314	0.847155			1.635	0.904622	0.689236			3.27	1.03359	0.985992
		1.645	0.755621	0.833591			1.645	0.816284	0.68475			3.29	0.94941	1.07928
		1.655	0.740711	0.835159			1.655	0.955509	0.775873			3.31	0.995488	1.0154
		1.665	0.741774	0.83481			1.665	1.01581	0.891198			3.33	1.05132	1.01417
		1.675	0.741514	0.849202			1.675	0.88432	0.802231			3.35	1.0712	0.958899
		1.685	0.770031	0.830273			1.685	0.947598	0.755866			3.37	1.05212	0.966759
		1.695	0.778927	0.847235			1.695	0.892724	0.761548			3.39	1.07771	1.06716
		1.705	0.775287	0.857472			1.705	0.925497	0.84267			3.41	1.03592	0.929621
		1.715	0.808469	0.847897			1.715	0.879143	0.832872			3.43	0.906451	0.990915
		1.725	0.816458	0.850477			1.725	0.953415	0.819725			3.45	0.973351	0.985569
		1.735	0.815964	0.853457			1.735	0.949411	0.848558			3.47	1.12319	0.938008
		1.745	0.805874	0.873253			1.745	0.959189	0.797605			3.49	0.943207	0.977035
		1.755	0.849856	0.872271			1.755	0.999272	0.82253			3.51	0.98954	1.06036
		1.765	0.852206	0.904122			1.765	1.01486	0.917411			3.53	0.947238	0.982249
		1.775	0.83389	0.877345			1.775	1.00346	0.837326			3.55	1.05776	1.02506
		1.785	0.844171	0.899313			1.785	1.03168	0.91011			3.57	0.956558	0.8919
		1.795	0.898589	0.901117			1.795	0.909745	1.00072			3.59	0.968497	1.02679
		1.805	0.884494	0.928183			1.805	1.01858	0.931825			3.61	1.00243	1.03777
		1.815	0.894554	0.92128			1.815	1.03599	0.953364			3.63	0.945431	0.995093
		1.825	0.914472	0.941371			1.825	1.04038	1.03095			3.65	0.98058	1.00423
		1.835	0.920197	0.960511			1.835	1.02597	0.929587			3.67	0.969921	0.986117
		1.845	0.950127	0.942151			1.845	1.0241	0.971818			3.69	0.945195	1.00216
		1.855	0.939911	0.963919			1.855	0.952242	0.955284			3.71	0.979054	0.956163
		1.865	0.973123	0.993863			1.865	1.03536	1.09556			3.73	1.02084	0.925032
		1.875	0.961668	0.997632			1.875	1.11368	1.0035			3.75	1.00826	1.00999
		1.885	0.972449	0.987512			1.885	1.0194	1.03708			3.77	1.05387	1.00271
		1.895	0.997746	1.01935			1.895	0.976601	0.976601			3.79	1.00734	1.02927
		1.905	1.02321	1.02844			1.905	1.08753	1.02118			3.81	1.04187	1.02184
		1.915	1.03402	1.06268			1.915	1.08191	1.03624			3.83	1.05746	1.06902
		1.925	1.03722	1.02958			1.925	1.08483	1.14133			3.85	1.00071	1.03505
		1.935	1.05419	1.03026			1.935	1.16032	1.20505			3.87	0.951558	1.03247
		1.945	1.07485	1.08305			1.945	1.09307	1.06817			3.89	1.01708	1.06673
		1.955	1.08093	1.08418			1.955	1.08192	1.03262			3.91	1.0067	1.05743
		1.965	1.09015	1.09206			1.965	1.0628	1.14414			3.93	1.02159	1.031
		1.975	1.10509	1.10877			1.975	1.15405	1.0467			3.95	0.984861	1.00506
		1.985	1.11475	1.12568			1.985	1.12651	1.07603			3.97	1.06262	1.04724
		1.995	1.119	1.13761			1.995	1.12314	1.14155			3.99	1.04286	0.983483
		2.005	1.14298	1.14221			2.005	1.17967	1.14582
		2.015	1.14762	1.1544			2.015	1.14994	1.05712
		2.025	1.14029	1.13991			2.025	1.11308	1.22286
		2.035	1.15505	1.17434			2.035	1.18306	1.16537
		2.045	1.15027	1.18496			2.045	1.16651	1.21908
		2.055	1.15995	1.1774			2.055	1.0833	1.28409
		2.065	1.16057	1.18103			2.065	1.06792	1.14648
		2.075	1.16193	1.14968			2.075	1.1695	1.1695
		2.085	1.15402	1.18686			2.085	1.17757	1.1848
		2.095	1.16371	1.17078			2.095	1.07095	1.21406
		2.105	1.14192	1.17001			2.105	1.09151	1.1931
		2.115	1.15923	1.17172			2.115	1.11632	1.13738
		2.125	1.1499	1.15582			2.125	1.10352	1.09888
		2.135	1.152	1.15906			2.135	1.01053	1.09321
		2.145	1.12586	1.15452			2.145	1.08986	1.07849
		2.155	1.13105	1.15159			2.155	1.03469	1.1226
		2.165	1.15389	1.14743			2.165	1.13459	1.07429
		2.175	1.12223	1.12986			2.175	1.03345	1.19057
		2.185	1.11182	1.12271			2.185	1.00647	1.02182
		2.195	1.11588	1.12522			2.195	1.10162	1.04078
		2.205	1.12038	1.112			2.205	1.02059	1.08519
		2.215	1.08246	1.10238			2.215	1.00926	1.04127
		2.225	1.08466	1.10448			2.225	1.00021	1.00233
		2.235	1.0867	1.10339			2.235	0.970325	1.05625
		2.245	1.07496	1.10474			2.245	1.02817	1.01155
		2.255	1.0505	1.09604			2.255	0.895545	0.986129
		2.265	1.06045	1.08078			2.265	0.995806	1.00805
		2.275	1.04268	1.0707			2.275	1.00527	1.0255
		2.285	1.04293	1.07554			2.285	0.984465	1.01454
		2.295	1.02215	1.06972			2.295	0.942116	1.02758
		2.305	1.03447	1.06959			2.305	0.957603	1.03445
		2.315	1.01846	1.0608			2.315	0.918094	0.966929
		2.325	1.00075	1.05012			2.325	0.947009	0.970249
		2.335	1.01567	1.05046			2.335	1.06756	0.973476
		2.345	0.994194	1.05316			2.345	0.881427	1.03753
		2.355	1.00626	1.03605			2.355	0.960787	0.923035
		2.365	0.997212	1.03473			2.365	0.947064	0.984498
		2.375	0.994058	1.02191			2.375	0.959521	0.926114
		2.385	0.983081	0.995422			2.385	0.922045	0.933088
		2.395	0.974618	0.991319			2.395	0.865085	0.950863
		2.405	0.960227	1.0024			2.405	1.03347	0.948402
		2.415	0.963264	0.99924			2.415	0.927999	0.938769
		2.425	0.959029	1.01179			2.425	0.806429	0.955965
		2.435	0.956205	0.987341			2.435	0.967551	0.939301
		2.445	0.95878	0.987651			2.445	0.961404	0.998179
		2.455	0.96141	0.983804			2.455	0.922323	0.955325
		2.465	0.957519	0.977242			2.465	0.883842	0.944143
		2.475	0.940869	0.986457			2.475	0.931402	0.905768
		2.485	0.94669	0.979413			2.485	0.862892	0.920531
		2.495	0.942232	0.979054			2.495	0.929984	0.892986
		2.505	0.926256	0.963959			2.505	0.994311	0.922573
		2.515	0.938527	0.993161			2.515	0.913596	0.935112
		2.525	0.932689	0.971561			2.525	0.950708	0.932646
		2.535	0.94315	0.973266			2.535	1.01164	0.884576
		2.545	0.929405	0.962998			2.545	0.98108	0.906731
		2.555	0.930343	0.974011			2.555	1.03756	0.848331
		2.565	0.940552	0.968023			2.565	1.02949	0.969023
		2.575	0.938058	0.970814			2.575	0.923619	0.969405
		2.585	0.933252	0.959951			2.585	1.00579	0.949386
		2.595	0.932005	0.960285			2.595	1.00582	0.95452
		2.605	0.933894	0.960985			2.605	1.00274	0.934864
		2.615	0.929147	0.964142			2.615	0.907826	1.01652
		2.625	0.940656	0.960018			2.625	0.949539	0.900922
		2.635	0.9342	0.968889			2.635	0.983055	0.900128
		2.645	0.940677	0.970502			2.645	1.02801	0.864904
		2.655	0.932833	0.963866			2.655	1.07523	0.898499
		2.665	0.931143	0.975814			2.665	0.966943	1.03032
		2.675	0.93704	0.954439			2.675	1.04165	0.981672
		2.685	0.940725	0.95509			2.685	0.961304	0.948235
		2.695	0.954637	0.975196			2.695	0.938328	1.01328
		2.705	0.949553	0.974678			2.705	0.994355	0.980048
		2.715	0.95341	0.97614			2.715	1.01687	0.95864
		2.725	0.95661	0.981315			2.725	1.04043	0.903684
		2.735	0.957768	0.99033			2.735	0.974061	0.971262
		2.745	0.966707	0.977362			2.745	1.02394	1.03228
		2.755	0.966652	0.984179			2.755	1.01652	0.90342
		2.765	0.970884	0.996401			2.765	1.06669	0.957146
		2.775	0.975685	0.984851			2.775	0.981528	1.02911
		2.785	0.973541	0.981992			2.785	1.02173	0.932651
		2.795	0.986893	0.996674			2.795	0.93671	1.03453
		2.805	0.988495	0.98332			2.805	0.993908	1.02451
		2.815	0.99656	0.993036			2.815	1.05027	1.03046
		2.825	0.978485	0.9901			2.825	1.00087	1.04941
		2.835	0.993744	0.997363			2.835	1.085	1.01727
		2.845	0.992904	1.00776			2.845	1.06057	1.06445
		2.855	1.00985	0.998094			2.855	0.977381	1.02105
		2.865	1.00546	1.01968			2.865	1.01903	1.02669
		2.875	1.01433	1.01677			2.875	1.04742	1.04109
		2.885	1.02031	1.01938			2.885	0.937036	0.982315
		2.895	1.01513	1.01282			2.895	1.03924	0.979288
		2.905	1.01381	1.02245			2.905	1.03086	1.01722
		2.915	1.03073	1.01827			2.915	0.990536	0.911688
		2.925	1.02184	1.01128			2.925	1.02048	1.04618
		2.935	1.0302	1.01885			2.935	1.02934	1.05729
		2.945	1.03524	1.00559			2.945	1.0465	1.10565
		2.955	1.02465	1.02536			2.955	1.02984	1.01306
		2.965	1.0256	1.02212			2.965	1.00742	1.00385
		2.975	1.02976	1.03108			2.975	1.0255	0.997115
		2.985	1.02057	1.02705			2.985	1.01512	1.02334
		2.995	1.02777	1.02622			2.995	1.05037	1.01652
		3.005	1.03473	1.03108			3.005	1.00745	1.09556
		3.015	1.03338	1.03462			3.015	0.957013	1.02266
		3.025	1.02999	1.02965			3.025	1.05366	0.987305
		3.035	1.0473	1.02431			3.035	0.995585	1.05809
		3.045	1.03868	1.04002			3.045	1.05341	1.10648
		3.055	1.03181	1.04037			3.055	1.02073	1.02858
		3.065	1.04048	1.04127			3.065	1.02411	1.07648
		3.075	1.04177	1.02499			3.075	1.03185	0.998637
		3.085	1.02993	1.03523			3.085	1.02627	1.08347
		3.095	1.03482	1.0275			3.095	0.985773	1.03823
		3.105	1.03642	1.03091			3.105	1.03481	1.08367
		3.115	1.03633	1.03213			3.115	1.00444	0.993654
		3.125	1.03642	1.02041			3.125	1.00982	1.03126
		3.135	1.0383	1.02654			3.135	1.00125	1.03214
		3.145	1.0203	1.03888			3.145	0.985371	1.04676
		3.155	1.02728	1.02748			3.155	1.00438	0.978083
		3.165	1.03017	1.0244			3.165	0.992814	0.992814
		3.175	1.02731	1.02635			3.175	1.00007	1.02603
		3.185	1.02259	1.03693			3.185	0.969032	1.03714
		3.195	1.02581	1.02843			3.195	1.02143	0.973231
		3.205	1.02195	1.01889			3.205	0.978378	0.971244
		3.215	1.02112	1.02539			3.215	0.952045	1.02699
		3.225	1.01327	1.03023			3.225	0.988425	0.996477
		3.235	1.02573	1.0271			3.235	1.01533	0.991326
		3.245	1.01426	1.02358			3.245	0.935517	0.990197
		3.255	1.0121	1.00946			3.255	1.02859	1.01673
		3.265	1.01784	1.00806			3.265	0.954534	0.992833
		3.275	1.0039	1.0154			3.275	1.00142	0.968235
		3.285	1.00372	1.00771			3.285	0.981751	1.0613
		3.295	1.0025	1.00718			3.295	1.01437	0.991229
		3.305	1.00312	1.01065			3.305	0.995782	1.01687
		3.315	1.00322	1.01116			3.315	1.02122	1.02503
		3.325	1.00863	1.00884			3.325	0.9649	1.04349
		3.335	1.00322	1.00827			3.335	0.993007	0.975124
		3.345	0.998717	0.998266			3.345	1.00766	0.980529
		3.355	1.00159	1.00614			3.355	0.994224	1.03143
		3.365	1.00157	1.01072			3.365	0.951342	0.969833
		3.375	0.984854	1.00712			3.375	1.02291	0.963175
		3.385	0.987675	0.996544			3.385	0.984902	0.975766
		3.395	0.989773	1.00253			3.395	0.986374	0.988191
		3.405	0.996647	1.00079			3.405	0.98691	1.06547
		3.415	0.989022	0.989821			3.415	0.995501	0.977548
		3.425	0.980247	0.994034			3.425	0.977202	0.942398
		3.435	0.987565	0.986973			3.435	0.982168	0.912076
		3.445	0.980794	0.995434			3.445	0.996762	0.965889
		3.455	0.973435	1.00118			3.455	0.962937	0.998017
		3.465	0.989306	1.00055			3.465	0.943436	0.981801
		3.475	0.987475	0.994188			3.475	1.03771	1.00737
		3.485	0.982295	1.00241			3.485	1.02401	1.00332
		3.495	0.984874	0.986493			3.495	0.959019	0.939307
		3.505	0.984913	0.983429			3.505	0.986789	0.967189
		3.515	0.979349	0.97938			3.515	1.0227	1.00999
		3.525	0.981041	0.992903			3.525	1.02028	0.969725
		3.535	0.973109	0.978882			3.535	1.01032	0.950005
		3.545	0.983181	0.98886			3.545	0.994634	0.974642
		3.555	0.983826	0.992941			3.555	0.989047	0.984076
		3.565	0.992475	0.985089			3.565	1.01975	1.01151
		3.575	0.975763	0.979192			3.575	0.990298	1.02306
		3.585	0.98457	0.994408			3.585	1.02144	1.03691
		3.595	0.986213	0.988193			3.595	1.07003	0.9785
		3.605	0.984748	0.997193			3.605	1.00047	1.04235
		3.615	0.975598	0.988211			3.615	1.01977	0.984525
		3.625	0.978841	0.990765			3.625	0.987864	0.983881
		3.635	0.983032	0.990341			3.635	0.993528	0.937276
		3.645	0.980185	0.989497			3.645	0.940808	1.00148
		3.655	0.984206	0.993148			3.655	1.01325	0.909023
		3.665	0.995879	0.993049			3.665	1.03734	0.978109
		3.675	0.987221	0.990696			3.675	0.987521	0.974344
		3.685	0.998693	0.989354			3.685	1.00684	1.01146
		3.695	0.992443	1.0021			3.695	1.0083	1.01443
		3.705	0.986047	0.990088			3.705	1.0204	0.947952
		3.715	0.98721	0.991875			3.715	1.00809	1.01264
		3.725	0.980659	0.998576			3.725	0.978541	1.03286
		3.735	0.988898	0.998073			3.735	0.953797	1.05586
		3.745	0.989515	0.997838			3.745	1.03082	1.05321
		3.755	0.993961	0.983399			3.755	0.977817	0.988954
		3.765	0.995446	0.995693			3.765	0.988877	0.949735
		3.775	0.990234	0.993854			3.775	1.02919	0.999072
		3.785	1.00109	1.00943			3.785	0.998915	0.971877
		3.795	0.996575	0.998352			3.795	1.01256	0.987115
		3.805	0.995978	0.99362			3.805	1.0405	0.923365
		3.815	1.00505	0.995027			3.815	1.04656	1.03362
		3.825	0.995186	0.99956			3.825	0.994589	0.960243
		3.835	1.00456	1.00538			3.835	1.0008	1.02856
		3.845	1.00923	1.00057			3.845	0.987101	1.0218
		3.855	0.996016	1.00411			3.855	0.995371	0.964376
		3.865	1.0038	0.996555			3.865	0.989526	0.915242
		3.875	1.00878	1.00769			3.875	1.01719	1.0158
		3.885	1.00608	1.00161			3.885	1.01404	0.987688
		3.895	1.0113	1.00174			3.895	1.03369	1.02679
		3.905	1.01389	0.991428			3.905	0.9927	1.03938
		3.915	0.998819	0.99434			3.915	0.971926	1.06208
		3.925	1.00471	1.00778			3.925	1.0492	1.02474
		3.935	1.01407	0.996582			3.935	0.974917	1.03779
		3.945	1.00283	1.00058			3.945	0.958545	1.00025
		3.955	1.00448	1.00711			3.955	1.00992	0.997206
		3.965	1.00564	1.0062			3.965	0.988187	1.00017
		3.975	1.00549	1.00299			3.975	0.997135	1.04484
		3.985	1.00407	0.999182			3.985	1.04685	1.03433
		3.995	1.01482	0.998852			3.995	1.04752	1.04555
